# Supplementary material for: Genome-wide identification and analysis of WD40 proteins reveal that NtTTG1 enhances drought tolerance in tobacco (Nicotiana tabacum)
Source: BMC Genomics. 2024 Feb 2;25:133. doi: 10.1186/s12864-024-10022-w (PMC10835901; doi:10.1186/s12864-024-10022-w)
Supplement: Supplementary file 1 — Additional file 1. [file 12864_2024_10022_MOESM1_ESM.zip]

Archive with 2 entries (2 files):
- supplementary-revised/supplementary figures _revised.docx
- supplementary-revised/Supplementary Tables.xlsx
