# Supplementary material for: Genome-wide identification and analysis of WD40 proteins reveal that NtTTG1 enhances drought tolerance in tobacco (Nicotiana tabacum)
Source: BMC Genomics. 2024 Feb 2;25:133. doi: 10.1186/s12864-024-10022-w (PMC10835901; doi:10.1186/s12864-024-10022-w)
Supplement: Supplementary file 1 — Additional file 1. [file 12864_2024_10022_MOESM1_ESM.zip › supplementary-revised/Supplementary Tables.xlsx]

## Sheet: S1
Table S1. The characters and properties of 399 NtWD40 proteins in tobacco.
Gene ID	Gene Name	Gene Symbol	Function	Chromosome Location	Scaffold Location	Start	End	Strand	Gene Length	Number of Exon	Number of UTR	Phylogenetic Clade	Protein Length (aa)	Molecular Weight (KDa)	Protein Hydrophobicity	Theoretical pI	Predicted Subcellular
Nitab4.5_0000002g0560	NtWD40-001	SEC13B	Protein transport protein SEC13 homolog B	NtChr14	Nitab4.5_0000002	71659234	71669474	-	10241	7	1	E	659	73.3531	-0.366	9.207	Nucleus (nucl)
Nitab4.5_0000003g0700	NtWD40-002	PP2AB2	Serine/threonine protein phosphatase 2A 55 kDa regulatory subunit B beta isoform	NtChr22	Nitab4.5_0000003	55598944	55602682	+	3739	9	0	E	319	35.9615	-0.404	6.502	Cytoplasm (cyto)
Nitab4.5_0000004g0100	NtWD40-003	FZR3	Protein FIZZY-RELATED 3	NtChr13	Nitab4.5_0000004	73352525	73354849	+	2325	10	0	F	497	54.4283	-0.465	10.216	Nucleus (nucl)
Nitab4.5_0000005g0570	NtWD40-004	TPR3	Topless-related protein 3	NtChr17	Nitab4.5_0000005	63865316	63881157	+	15842	25	0	F	1149	126.915	-0.194	7.735	Chloroplast (chlo)
Nitab4.5_0000008g0740	NtWD40-005	mapkbp1	Mitogen-activated protein kinase-binding protein 1	NtChr2	Nitab4.5_0000008	17021139	17027693	-	6555	16	0	F	928	100.459	-0.057	7.669	Mitochondria (mito)
Nitab4.5_0000015g0230	NtWD40-006	WDR44	WD repeat-containing protein 44	-	Nitab4.5_0000015	2066386	2069732	-	3347	7	0	C	722	80.8737	-0.387	8.064	Nucleus (nucl)
Nitab4.5_0000019g0280	NtWD40-007	WDR26	WD repeat-containing protein 26 homolog	NtChr13	Nitab4.5_0000019	42737890	42748622	+	10733	5	1	E	576	64.506	-0.199	6.548	Nucleus (nucl)
Nitab4.5_0000021g0340	NtWD40-008	CDC20-1	Cell division cycle 20.1, cofactor of APC complex	NtChr4	Nitab4.5_0000021	48981965	48984391	-	2427	7	1	F	448	49.2771	-0.55	7.585	Nucleus (nucl)
Nitab4.5_0000021g0710	NtWD40-009	TBL3	Transducin beta-like protein 3	NtChr4	Nitab4.5_0000021	49799947	49811512	+	11566	12	1	D	783	86.5313	-0.222	6.041	Endoplasmic Reticulum (E.R.)
Nitab4.5_0000022g0280	NtWD40-010	Dcaf8	DDB1- and CUL4-associated factor 8	NtChr17	Nitab4.5_0000022	55645474	55649834	+	4361	5	0	F	478	53.5621	-0.477	6.638	Nucleus (nucl)
Nitab4.5_0000028g0070	NtWD40-011	TPR4	Topless-related protein 4	NtChr9	Nitab4.5_0000028	9072877	9078510	+	5634	20	1	F	898	99.2768	-0.33	7.615	Nucleus (nucl)
Nitab4.5_0000045g0120	NtWD40-012	LUH	Transcriptional corepressor LEUNIG_HOMOLOG	NtChr19	Nitab4.5_0000045	46961426	46968665	+	7240	19	4	F	783	85.3554	-0.538	6.791	Nucleus (nucl)
Nitab4.5_0000047g0010	NtWD40-013	RAPTOR1	Regulatory-associated protein of TOR 1	NtChr2	Nitab4.5_0000047	41177869	41202261	+	24393	24	0	F	1358	148.759	-0.047	6.203	Chloroplast (chlo)
Nitab4.5_0000059g0350	NtWD40-014	-	LEC14B homolog	NtChr14	Nitab4.5_0000059	36439966	36447036	+	7071	9	0	F	469	52.8164	-0.431	7.947	Peroxisome (pero)
Nitab4.5_0000071g0280	NtWD40-015	ATG18D	Autophagy-related protein 18d	NtChr13	Nitab4.5_0000071	85886867	85890865	+	3999	4	1	F	413	45.3675	-0.112	7.116	Chloroplast (chlo)
Nitab4.5_0000073g0020	NtWD40-016	VIP3	WD repeat-containing protein VIP3	NtChr21	Nitab4.5_0000073	70485990	70488530	+	2541	2	0	F	325	35.0954	-0.102	5.978	Cytoplasm (cyto)
Nitab4.5_0000078g0100	NtWD40-017	RAE1	Protein RAE1	NtChr2	Nitab4.5_0000078	64713193	64721509	-	8317	12	3	C	348	38.3202	-0.444	8.268	Nucleus (nucl)
Nitab4.5_0000087g0250	NtWD40-018	Wdr48	WD repeat-containing protein 48	NtChr15	Nitab4.5_0000087	44300756	44344757	-	44002	17	1	F	759	82.9286	-0.288	7.282	Nucleus (nucl)
Nitab4.5_0000093g0160	NtWD40-019	WDR5A	COMPASS-like H3K4 histone methylase component WDR5A	NtChr3	Nitab4.5_0000093	37964631	37970098	-	5468	2	1	E	326	35.7241	-0.307	6.594	Nucleus (nucl)
Nitab4.5_0000101g0030	NtWD40-020	creC	Probable catabolite repression protein creC	NtChr2	Nitab4.5_0000101	3202427	3211533	+	9107	12	1	C	560	60.5386	-0.393	8.16	Nucleus (nucl)
Nitab4.5_0000103g0100	NtWD40-021	TOC34	Translocase of chloroplast 34, chloroplastic	NtChr4	Nitab4.5_0000103	77306591	77316084	+	9494	14	1	F	666	74.075	-0.229	9.244	Chloroplast (chlo)
Nitab4.5_0000108g0370	NtWD40-022	TBL3	Transducin beta-like protein 3	NtChr17	Nitab4.5_0000108	143230202	143244770	-	14569	14	0	D	838	92.4155	-0.161	6.64	Nucleus (nucl)
Nitab4.5_0000108g0390	NtWD40-023	wdr3	WD repeat-containing protein 3 homolog	NtChr17	Nitab4.5_0000108	143399258	143406808	+	7551	12	0	E	946	104.527	-0.276	8.074	Cytoplasm (cyto)
Nitab4.5_0000109g0330	NtWD40-024	WDR44	WD repeat-containing protein 44	NtChr4	Nitab4.5_0000109	66877543	66880224	-	2682	5	0	C	666	74.3946	-0.385	6.62	Nucleus (nucl)
Nitab4.5_0000115g0350	NtWD40-025	CDC20-1	Cell division cycle 20.1, cofactor of APC complex	-	Nitab4.5_0000115	1561023	1563126	-	2104	4	1	F	455	50.2112	-0.531	8.576	Chloroplast (chlo)
Nitab4.5_0000129g0190	NtWD40-026	At5g23430	Katanin p80 WD40 repeat-containing subunit B1 homolog	NtChr12	Nitab4.5_0000129	11641713	11649794	+	8082	17	0	F	796	87.6862	-0.339	6.791	Nucleus (nucl)
Nitab4.5_0000140g0090	NtWD40-027	FZR2	Protein FIZZY-RELATED 2	NtChr15	Nitab4.5_0000140	16139974	16147560	+	7587	11	0	F	506	55.4252	-0.43	9.031	Nucleus (nucl)
Nitab4.5_0000143g0520	NtWD40-028	COP1	E3 ubiquitin-protein ligase COP1	NtChr11	Nitab4.5_0000143	2360074	2363447	+	3374	10	0	F	453	50.4765	-0.459	6.936	Nucleus (nucl)
Nitab4.5_0000150g0090	NtWD40-029	ARCA	Guanine nucleotide-binding protein subunit beta-like protein	-	Nitab4.5_0000150	1491745	1494580	-	2836	2	2	D	341	37.4743	-0.237	7.527	Nucleus (nucl)
Nitab4.5_0000151g0240	NtWD40-030	FY	Flowering time control protein FY	NtChr23	Nitab4.5_0000151	49452172	49469414	+	17243	18	0	B	747	81.8992	-0.725	8.643	Nucleus (nucl)
Nitab4.5_0000151g0400	NtWD40-031	JGB	Protein JINGUBANG	NtChr23	Nitab4.5_0000151	48879975	48881186	+	1212	1	0	E	404	45.6309	-0.366	8.48	Nucleus (nucl)
Nitab4.5_0000152g0140	NtWD40-032	THO3	THO complex subunit 3	NtChr2	Nitab4.5_0000152	67511663	67517627	+	5965	10	1	D	322	35.7866	-0.36	7.144	Cytoplasm (cyto)
Nitab4.5_0000152g0190	NtWD40-033	VCS	Enhancer of mRNA-decapping protein 4	NtChr2	Nitab4.5_0000152	67703729	67715298	-	11570	12	0	F	1373	148.473	-0.373	5.66	Chloroplast (chlo)
Nitab4.5_0000157g0190	NtWD40-034	wdr91	WD repeat-containing protein 91 homolog	NtChr19	Nitab4.5_0000157	3474461	3480089	+	5629	9	3	F	276	30.2523	-0.257	5.831	Mitochondria (mito)
Nitab4.5_0000159g0120	NtWD40-035	TIF3I1	Eukaryotic translation initiation factor 3 subunit I	NtChr12	Nitab4.5_0000159	76790749	76798704	+	7956	8	2	C	327	35.9557	-0.356	8.474	Chloroplast (chlo)
Nitab4.5_0000164g0010	NtWD40-036	At1g62020	Coatomer subunit alpha-1	NtChr12	Nitab4.5_0000164	98164622	98169499	-	4878	5	0	E	1188	134.851	-0.171	7.578	Nucleus (nucl)
Nitab4.5_0000180g0150	NtWD40-037	Phip	PH-interacting protein	NtChr14	Nitab4.5_0000180	42471970	42484332	+	12363	23	0	F	1716	192.648	-0.712	6.449	Nucleus (nucl)
Nitab4.5_0000190g0110	NtWD40-038	Wrap53	Telomerase Cajal body protein 1	NtChr15	Nitab4.5_0000190	109150943	109158629	+	7687	13	0	D	335	37.0478	-0.38	4.668	Nucleus (nucl)
Nitab4.5_0000194g0280	NtWD40-039	PRP19A	Pre-mRNA-processing factor 19 homolog 1	NtChr14	Nitab4.5_0000194	26759060	26777197	-	18138	19	1	A	583	63.2846	-0.271	7.824	Nucleus (nucl)
Nitab4.5_0000207g0210	NtWD40-040	WDR44	WD repeat-containing protein 44	NtChr1	Nitab4.5_0000207	126795208	126801395	-	6188	7	0	C	875	97.0725	-0.62	6.083	Nucleus (nucl)
Nitab4.5_0000215g0100	NtWD40-041	-	Guanine nucleotide-binding protein subunit beta-2	-	Nitab4.5_0000215	1049361	1051768	+	2408	5	0	D	293	31.7577	-0.144	7.024	Nucleus (nucl)
Nitab4.5_0000222g0280	NtWD40-042	WDR6	WD repeat-containing protein 6	NtChr19	Nitab4.5_0000222	69696661	69716540	+	19880	21	0	E	1340	149.605	-0.179	6.815	Nucleus (nucl)
Nitab4.5_0000223g0130	NtWD40-043	SPA2	Protein SPA1-RELATED 2	NtChr23	Nitab4.5_0000223	6798242	6805421	+	7180	7	0	F	1024	113.961	-0.474	5.886	Nucleus (nucl)
Nitab4.5_0000223g0310	NtWD40-044	SEH1	Protein SEH1	NtChr23	Nitab4.5_0000223	6383890	6390303	-	6414	8	0	E	324	35.7493	-0.146	4.403	Cytoplasm (cyto)
Nitab4.5_0000234g0130	NtWD40-045	Os09g0567700	Protein HIRA	NtChr9	Nitab4.5_0000234	81426449	81434699	+	8251	10	0	E	1078	117.805	-0.398	7.008	Nucleus (nucl)
Nitab4.5_0000235g0120	NtWD40-046	WDR55	WD repeat-containing protein 55	NtChr17	Nitab4.5_0000235	96264481	96270329	-	5849	15	0	E	355	38.7212	-0.309	4.415	Nucleus (nucl)
Nitab4.5_0000245g0030	NtWD40-047	wdr48	WD repeat-containing protein 48	NtChr19	Nitab4.5_0000245	116221781	116230012	+	8232	17	1	F	755	82.334	-0.301	6.961	Chloroplast (chlo)
Nitab4.5_0000253g0020	NtWD40-048	DCAF4L1	DDB1- and CUL4-associated factor 4-like protein 1	-	Nitab4.5_0000253	342611	348804	-	6194	10	2	E	398	44.3417	-0.175	7.247	Nucleus (nucl)
Nitab4.5_0000257g0060	NtWD40-049	JGB	Protein JINGUBANG	NtChr24	Nitab4.5_0000257	91228327	91230020	+	1694	2	0	E	401	43.4912	-0.222	8.724	Chloroplast (chlo)
Nitab4.5_0000271g0260	NtWD40-050	At5g21040	F-box/WD-40 repeat-containing protein At5g21040	-	Nitab4.5_0000271	878061	882920	-	4860	2	0	F	87	9.87117	-0.226	6.229	Cytoplasm (cyto)
Nitab4.5_0000279g0010	NtWD40-051	strap	Serine-threonine kinase receptor-associated protein	NtChr13	Nitab4.5_0000279	46195438	46208577	+	13140	6	0	C	298	32.5983	-0.36	4.975	Cytoplasm (cyto)
Nitab4.5_0000283g0360	NtWD40-052	MSI2	WD-40 repeat-containing protein MSI2	NtChr19	Nitab4.5_0000283	84481699	84485432	+	3734	6	1	F	388	43.5784	-0.479	4.847	Cytoplasm (cyto)
Nitab4.5_0000284g0010	NtWD40-053	Ddb2	DNA damage-binding protein 2	NtChr3	Nitab4.5_0000284	19953002	19961288	-	8287	11	0	D	781	87.6245	-0.274	7.328	Nucleus (nucl)
Nitab4.5_0000285g0060	NtWD40-054	SNRNP40	U5 small nuclear ribonucleoprotein 40 kDa protein	NtChr21	Nitab4.5_0000285	30811678	30812700	+	1023	1	0	E	341	37.4335	-0.388	7.478	Nucleus (nucl)
Nitab4.5_0000287g0170	NtWD40-055	RID3	Protein ROOT INITIATION DEFECTIVE 3	NtChr12	Nitab4.5_0000287	101926632	101930931	+	4300	8	0	E	459	50.2457	-0.23	6.872	Cytoplasm (cyto)
Nitab4.5_0000294g0080	NtWD40-056	PEX7	Peroxisome biogenesis protein 7	NtChr2	Nitab4.5_0000294	66127634	66133600	+	5967	6	1	E	539	61.1359	-0.414	4.904	Chloroplast (chlo)
Nitab4.5_0000295g0130	NtWD40-057	-	LEC14B protein	NtChr17	Nitab4.5_0000295	26265935	26271768	+	5834	8	0	F	461	51.9703	-0.414	6.506	Nucleus (nucl)
Nitab4.5_0000308g0050	NtWD40-058	-	Guanine nucleotide-binding protein subunit beta-2	NtChr19	Nitab4.5_0000308	76175647	76178643	-	2997	5	1	D	368	40.1011	-0.259	7.463	Nucleus (nucl)
Nitab4.5_0000317g0190	NtWD40-059	CERBERUS	Putative E3 ubiquitin-protein ligase LIN-1	NtChr12	Nitab4.5_0000317	65776892	65783128	-	6237	16	0	F	1505	168.298	-0.27	6.103	Nucleus (nucl)
Nitab4.5_0000319g0010	NtWD40-060	TTG1	Protein TRANSPARENT TESTA GLABRA 1	NtChr4	Nitab4.5_0000319	47231173	47232201	-	1029	1	0	F	343	38.5003	-0.308	4.672	Cytoplasm (cyto)
Nitab4.5_0000326g0320	NtWD40-061	Wdr70	WD repeat-containing protein 70	NtChr17	Nitab4.5_0000326	13987957	13993029	-	5073	8	0	C	650	71.5996	-0.635	6.04	Nucleus (nucl)
Nitab4.5_0000332g0110	NtWD40-062	SPA3	Protein SPA1-RELATED 3	NtChr21	Nitab4.5_0000332	55895516	55909717	-	14202	7	0	F	834	93.148	-0.39	6.253	Nucleus (nucl)
Nitab4.5_0000334g0100	NtWD40-063	BUB3.3	Mitotic checkpoint protein BUB3.3	NtChr24	Nitab4.5_0000334	104218965	104224012	-	5048	9	0	C	326	35.9255	-0.25	6.911	Cytoplasm (cyto)
Nitab4.5_0000349g0160	NtWD40-064	WDR44	WD repeat-containing protein 44	NtChr5	Nitab4.5_0000349	10190596	10194085	-	3490	7	0	C	896	99.111	-0.706	8.018	Nucleus (nucl)
Nitab4.5_0000351g0180	NtWD40-065	At1g52360	Coatomer subunit beta'-2	NtChr22	Nitab4.5_0000351	20860861	20873251	-	12391	22	2	B	892	100.362	-0.265	4.646	Cytoskeleton (cysk)
Nitab4.5_0000352g0090	NtWD40-066	At1g62020	Coatomer subunit alpha-1	NtChr9	Nitab4.5_0000352	16994682	17006505	-	11824	3	0	E	243	28.0531	-0.28	8.891	Mitochondria (mito)
Nitab4.5_0000366g0190	NtWD40-067	AAMP	Angio-associated migratory cell protein	-	Nitab4.5_0000366	744175	752077	+	7903	11	0	A	398	42.3061	-0.282	4.151	Cytoskeleton (cysk)
Nitab4.5_0000378g0050	NtWD40-068	WDR43	WD repeat-containing protein 43	NtChr17	Nitab4.5_0000378	27261497	27271078	+	9582	13	2	C	573	61.8146	-0.108	6.307	Nucleus (nucl)
Nitab4.5_0000385g0140	NtWD40-069	WDS	WD repeat-containing protein WDS homolog	NtChr22	Nitab4.5_0000385	101913364	101922254	-	8891	5	2	E	526	59.3068	-0.224	6.364	Nucleus (nucl)
Nitab4.5_0000392g0050	NtWD40-070	WDS	WD repeat-containing protein WDS homolog	NtChr22	Nitab4.5_0000392	125948044	125958603	+	10560	5	2	E	517	58.3858	-0.286	6.851	Cytoplasm (cyto)
Nitab4.5_0000396g0220	NtWD40-071	WDR5A	COMPASS-like H3K4 histone methylase component WDR5A	NtChr17	Nitab4.5_0000396	156623994	156629232	-	5239	2	1	E	322	35.3627	-0.314	6.842	Cytoplasm (cyto)
Nitab4.5_0000397g0030	NtWD40-072	FIE2	Polycomb group protein FIE1	NtChr2	Nitab4.5_0000397	74802875	74809614	+	6740	13	1	C	371	41.6136	-0.072	6.701	Cytoplasm (cyto)
Nitab4.5_0000401g0230	NtWD40-073	SPBC1711.16	Uncharacterized WD repeat-containing protein C17D11.16	NtChr14	Nitab4.5_0000401	4843136	4849328	-	6193	15	2	B	553	60.9269	-0.215	4.568	Cytoplasm (cyto)
Nitab4.5_0000402g0120	NtWD40-074	DSE1	Protein DECREASED SIZE EXCLUSION LIMIT 1	NtChr13	Nitab4.5_0000402	134320340	134325689	+	5350	8	0	F	232	24.9362	-0.231	6.779	Nucleus (nucl)
Nitab4.5_0000410g0410	NtWD40-075	strap	Serine-threonine kinase receptor-associated protein	NtChr4	Nitab4.5_0000410	8545324	8551203	+	5880	7	1	C	356	38.581	-0.363	5.244	Nucleus (nucl)
Nitab4.5_0000419g0100	NtWD40-076	APRF1	Protein ANTHESIS POMOTING FACTOR 1	NtChr14	Nitab4.5_0000419	89372465	89382578	-	10114	10	0	E	328	36.0727	-0.193	6.565	Cytoplasm (cyto)
Nitab4.5_0000437g0180	NtWD40-077	WDR53	WD repeat-containing protein 53	NtChr17	Nitab4.5_0000437	184936262	184943071	-	6810	11	1	A	382	41.1037	-0.238	8.01	Nucleus (nucl)
Nitab4.5_0000457g0240	NtWD40-078	TBL2	Transducin beta-like protein 2	NtChr19	Nitab4.5_0000457	87971640	87981020	-	9381	9	0	E	397	42.3756	-0.039	7.976	Chloroplast (chlo)
Nitab4.5_0000469g0040	NtWD40-079	SPBC2A9.03	Uncharacterized WD repeat-containing protein C2A9.03	NtChr12	Nitab4.5_0000469	85354856	85360994	-	6139	9	1	D	451	50.974	-0.453	5.326	Nucleus (nucl)
Nitab4.5_0000474g0050	NtWD40-080	SEC13B	Protein transport protein SEC13 homolog B	NtChr21	Nitab4.5_0000474	28197153	28197704	-	552	1	0	E	184	19.634	-0.145	6.641	Chloroplast (chlo)
Nitab4.5_0000497g0070	NtWD40-081	PCN	WD repeat-containing protein PCN	-	Nitab4.5_0000497	463507	470131	+	6625	11	0	F	821	89.8491	-0.219	6.829	Chloroplast (chlo)
Nitab4.5_0000501g0020	NtWD40-082	PAK1IP1	p21-activated protein kinase-interacting protein 1	NtChr17	Nitab4.5_0000501	57172270	57175246	-	2977	3	2	D	342	37.1563	-0.227	8.134	Chloroplast (chlo)
Nitab4.5_0000510g0020	NtWD40-083	ATG16	Autophagy-related protein 16	-	Nitab4.5_0000510	69590	74172	-	4583	5	1	C	509	56.0824	-0.234	6.069	Cytoplasm (cyto)
Nitab4.5_0000510g0060	NtWD40-084	JGB	Protein JINGUBANG	-	Nitab4.5_0000510	107190	108398	+	1209	2	0	E	265	29.3307	-0.269	4.761	Chloroplast (chlo)
Nitab4.5_0000522g0110	NtWD40-085	SPA1	Protein SUPPRESSOR OF PHYA-105 1	-	Nitab4.5_0000522	321307	325940	-	4634	7	0	F	1000	111.805	-0.474	6.653	Nucleus (nucl)
Nitab4.5_0000526g0050	NtWD40-086	At5g23430	Katanin p80 WD40 repeat-containing subunit B1 homolog	NtChr12	Nitab4.5_0000526	60352941	60404506	-	51566	24	1	F	947	103.936	-0.256	7.938	Plasma Membrane (plas)
Nitab4.5_0000527g0180	NtWD40-087	WDR44	WD repeat-containing protein 44	NtChr24	Nitab4.5_0000527	31103223	31106710	-	3488	7	0	C	896	99.4954	-0.714	7.857	Nucleus (nucl)
Nitab4.5_0000531g0060	NtWD40-088	TIF3I1	Eukaryotic translation initiation factor 3 subunit I	-	Nitab4.5_0000531	621434	629665	-	8232	8	2	C	327	35.9136	-0.355	8.473	Chloroplast (chlo)
Nitab4.5_0000533g0090	NtWD40-089	dcaf8	DDB1- and CUL4-associated factor 8	NtChr18	Nitab4.5_0000533	9048479	9051621	-	3143	6	0	F	451	50.7603	-0.534	6.881	Nucleus (nucl)
Nitab4.5_0000543g0060	NtWD40-090	TPR2	Protein TOPLESS-RELATED PROTEIN 2	NtChr23	Nitab4.5_0000543	94257383	94270300	-	12918	26	1	F	1209	133.124	-0.255	7.091	Nucleus (nucl)
Nitab4.5_0000557g0030	NtWD40-091	-	Guanine nucleotide-binding protein subunit beta-1	NtChr6	Nitab4.5_0000557	30872159	30882752	-	10594	7	0	D	408	44.7054	-0.212	6.931	Nucleus (nucl)
Nitab4.5_0000569g0150	NtWD40-092	HOS15	WD40 repeat-containing protein HOS15	NtChr15	Nitab4.5_0000569	26380405	26390625	-	10221	14	0	E	560	62.6622	-0.638	6	Nucleus (nucl)
Nitab4.5_0000574g0300	NtWD40-093	COP1	E3 ubiquitin-protein ligase COP1	-	Nitab4.5_0000574	807524	823408	-	15885	13	0	F	681	76.6853	-0.336	7.402	Nucleus (nucl)
Nitab4.5_0000593g0260	NtWD40-094	PHF1	SEC12-like protein 1	-	Nitab4.5_0000593	483773	489551	+	5779	10	1	E	385	42.6105	-0.135	5.849	Cytoplasm (cyto)
Nitab4.5_0000593g0280	NtWD40-095	PRL1	Protein pleiotropic regulatory locus 1	-	Nitab4.5_0000593	532640	533428	+	789	1	0	B	263	29.1662	-0.329	9.072	Cytoplasm (cyto)
Nitab4.5_0000604g0020	NtWD40-096	Ddb2	DNA damage-binding protein 2	NtChr17	Nitab4.5_0000604	106918363	106924435	-	6073	10	0	D	765	85.8037	-0.244	7.279	Nucleus (nucl)
Nitab4.5_0000611g0090	NtWD40-097	SPBC2A9.03	Uncharacterized WD repeat-containing protein C2A9.03	NtChr12	Nitab4.5_0000611	5314578	5317252	+	2675	9	1	D	446	50.544	-0.563	5.044	Nucleus (nucl)
Nitab4.5_0000621g0150	NtWD40-098	DCAF13	DDB1- and CUL4-associated factor 13	NtChr2	Nitab4.5_0000621	89799434	89807321	-	7888	17	2	E	471	53.5648	-0.601	9.954	Cytoplasm (cyto)
Nitab4.5_0000622g0200	NtWD40-099	COP1	E3 ubiquitin-protein ligase COP1	NtChr21	Nitab4.5_0000622	67765301	67780349	+	15049	14	1	F	745	84.1145	-0.399	7.198	Nucleus (nucl)
Nitab4.5_0000646g0340	NtWD40-100	wdhd1	WD repeat and HMG-box DNA-binding protein 1	-	Nitab4.5_0000646	737593	744437	-	6845	12	0	E	987	109.144	-0.409	6.663	Cytoplasm (cyto)
Nitab4.5_0000671g0030	NtWD40-101	At1g52360	Coatomer subunit beta'-2	-	Nitab4.5_0000671	81719	91803	-	10085	25	0	B	1019	114.82	-0.204	4.72	Cytoplasm (cyto)
Nitab4.5_0000671g0170	NtWD40-102	PWP2	Periodic tryptophan protein 2	-	Nitab4.5_0000671	587738	592751	-	5014	9	0	F	1005	111.626	-0.094	6.924	Cytoplasm (cyto)
Nitab4.5_0000673g0060	NtWD40-103	wdr44	WD repeat-containing protein 44	NtChr15	Nitab4.5_0000673	114106703	114110000	-	3298	7	0	C	714	79.3921	-0.484	5.967	Nucleus (nucl)
Nitab4.5_0000694g0070	NtWD40-104	ELP2	Elongator complex protein 2	NtChr24	Nitab4.5_0000694	114327900	114334458	-	6559	10	0	E	839	92.8204	-0.132	6.658	Cytoplasm (cyto)
Nitab4.5_0000707g0040	NtWD40-105	SPCC1672.07	U3 small nucleolar RNA-associated protein 21 homolog	NtChr19	Nitab4.5_0000707	73329048	73335571	+	6524	7	1	E	908	101.572	-0.177	7.819	Chloroplast (chlo)
Nitab4.5_0000745g0010	NtWD40-106	Ambra1	Activating molecule in BECN1-regulated autophagy protein 1	NtChr13	Nitab4.5_0000745	5376956	5387810	+	10855	13	0	A	742	80.965	-0.329	6.924	Chloroplast (chlo)
Nitab4.5_0000748g0110	NtWD40-107	SMU1	Suppressor of mec-8 and unc-52 protein homolog 1	-	Nitab4.5_0000748	552678	563429	+	10752	17	1	E	491	55.142	-0.341	8.13	Nucleus (nucl)
Nitab4.5_0000754g0090	NtWD40-108	WDR20	WD repeat-containing protein 20	NtChr24	Nitab4.5_0000754	27539852	27548676	+	8825	11	0	C	511	54.9084	-0.346	8.281	Nucleus (nucl)
Nitab4.5_0000761g0060	NtWD40-109	WDR44	WD repeat-containing protein 44	NtChr2	Nitab4.5_0000761	13035246	13039404	-	4159	6	0	C	901	100.256	-0.679	8.809	Nucleus (nucl)
Nitab4.5_0000779g0070	NtWD40-110	NEDD1	Protein NEDD1	NtChr13	Nitab4.5_0000779	59937725	59945765	+	8041	11	2	F	784	85.3446	-0.406	6.952	Nucleus (nucl)
Nitab4.5_0000805g0050	NtWD40-111	FAS2	Chromatin assembly factor 1 subunit FAS2	NtChr13	Nitab4.5_0000805	119884080	119896645	+	12566	11	0	F	443	48.8703	-0.292	6.509	Nucleus (nucl)
Nitab4.5_0000826g0140	NtWD40-112	LIS	U4/U6 small nuclear ribonucleoprotein PRP4-like protein	-	Nitab4.5_0000826	478087	484846	+	6760	7	2	E	609	66.9299	-0.367	5.662	Chloroplast (chlo)
Nitab4.5_0000837g0070	NtWD40-113	JGB	Protein JINGUBANG	NtChr1	Nitab4.5_0000837	24461227	24462609	+	1383	1	0	E	461	52.1622	-0.407	8.735	Cytoplasm (cyto)
Nitab4.5_0000838g0220	NtWD40-114	HOS15	WD40 repeat-containing protein HOS15	-	Nitab4.5_0000838	688532	705020	-	16489	12	0	E	503	56.7367	-0.681	5.82	Nucleus (nucl)
Nitab4.5_0000877g0070	NtWD40-115	FAS2	Chromatin assembly factor 1 subunit FAS2	NtChr11	Nitab4.5_0000877	11764968	11772616	-	7649	10	0	F	419	46.2854	-0.283	6.151	Nucleus (nucl)
Nitab4.5_0000888g0090	NtWD40-116	Dcaf8	DDB1- and CUL4-associated factor 8	NtChr9	Nitab4.5_0000888	92715651	92718880	+	3230	6	0	F	350	39.3283	-0.529	6.587	Cytoplasm (cyto)
Nitab4.5_0000895g0160	NtWD40-117	GFS12	Protein GFS12	NtChr15	Nitab4.5_0000895	4533460	4546626	-	13167	17	0	F	1444	159.994	-0.14	6.588	Nucleus (nucl)
Nitab4.5_0000934g0230	NtWD40-118	HOS15	WD40 repeat-containing protein HOS15	NtChr12	Nitab4.5_0000934	100316730	100330074	-	13345	14	0	E	605	68.2083	-0.68	5.935	Nucleus (nucl)
Nitab4.5_0000948g0120	NtWD40-119	BOP1	Ribosome biogenesis protein BOP1 homolog	-	Nitab4.5_0000948	191371	198752	-	7382	14	0	D	605	67.8504	-0.727	4.782	Nucleus (nucl)
Nitab4.5_0000978g0200	NtWD40-120	SPBC2A9.03	Uncharacterized WD repeat-containing protein C2A9.03	NtChr15	Nitab4.5_0000978	3760452	3769785	+	9334	10	0	D	483	54.6552	-0.394	4.842	Nucleus (nucl)
Nitab4.5_0001017g0010	NtWD40-121	TPL	Protein TOPLESS	-	Nitab4.5_0001017	158053	162915	+	4863	18	1	F	779	86.3807	-0.418	7.114	Chloroplast (chlo)
Nitab4.5_0001105g0080	NtWD40-122	BUB3.1	Mitotic checkpoint protein BUB3.1	NtChr19	Nitab4.5_0001105	93209042	93213444	+	4403	8	0	C	314	34.6727	-0.527	8.045	Chloroplast (chlo)
Nitab4.5_0001107g0160	NtWD40-123	CIA1	Protein CIA1	NtChr22	Nitab4.5_0001107	162985590	163002356	-	16767	9	1	E	337	37.5658	-0.398	4.378	Cytoplasm (cyto)
Nitab4.5_0001130g0050	NtWD40-124	TOC34	Translocase of chloroplast 34	-	Nitab4.5_0001130	112264	123525	+	11262	11	0	F	588	65.5245	-0.227	9.857	Chloroplast (chlo)
Nitab4.5_0001158g0040	NtWD40-125	ARCA	Guanine nucleotide-binding protein subunit beta-like protein	NtChr4	Nitab4.5_0001158	12297166	12300265	+	3100	3	0	D	323	35.343	-0.157	7.415	Nucleus (nucl)
Nitab4.5_0001158g0090	NtWD40-126	AIP1-2	Actin-interacting protein 1-2	NtChr4	Nitab4.5_0001158	11920898	11925685	-	4788	6	1	F	681	74.2186	-0.128	7.696	Cytoplasm (cyto)
Nitab4.5_0001168g0020	NtWD40-127	mhkA	Myosin heavy chain kinase A	NtChr12	Nitab4.5_0001168	66611811	66615728	+	3918	7	0	A	816	90.8132	-0.027	4.84	Plasma Membrane (plas)
Nitab4.5_0001170g0230	NtWD40-128	Cdc40	Pre-mRNA-processing factor 17	NtChr17	Nitab4.5_0001170	181258461	181260221	-	1761	1	0	F	587	66.4618	-0.705	6.73	Nucleus (nucl)
Nitab4.5_0001198g0320	NtWD40-129	COP1	E3 ubiquitin-protein ligase COP1	NtChr13	Nitab4.5_0001198	138892073	138898781	-	6709	14	0	F	675	75.8458	-0.461	6.836	Nucleus (nucl)
Nitab4.5_0001235g0070	NtWD40-130	PEX7	Peroxisome biogenesis protein 7	NtChr10	Nitab4.5_0001235	56502916	56510869	-	7954	11	1	E	737	82.9272	-0.477	5.033	Chloroplast (chlo)
Nitab4.5_0001241g0010	NtWD40-131	SPA3	Protein SPA1-RELATED 3	-	Nitab4.5_0001241	44135	54867	+	10733	7	1	F	860	96.013	-0.451	6.201	Nucleus (nucl)
Nitab4.5_0001244g0060	NtWD40-132	At3g52030	F-box/WD-40 repeat-containing protein At3g52030	NtChr19	Nitab4.5_0001244	72730798	72739548	+	8751	8	0	C	421	47.2126	-0.12	8.661	Nucleus (nucl)
Nitab4.5_0001251g0010	NtWD40-133	PRL1	Protein pleiotropic regulatory locus 1	NtChr19	Nitab4.5_0001251	95163075	95172570	-	9496	16	1	B	512	56.8146	-0.471	9.246	Nucleus (nucl)
Nitab4.5_0001266g0020	NtWD40-134	TPR3	Topless-related protein 3	NtChr5	Nitab4.5_0001266	95372529	95385593	+	13065	24	0	F	1104	121.594	-0.238	7.36	Chloroplast (chlo)
Nitab4.5_0001284g0090	NtWD40-135	NLE1	Notchless protein homolog	-	Nitab4.5_0001284	350719	357053	+	6335	13	0	E	482	53.0513	-0.313	8.217	Cytoplasm (cyto)
Nitab4.5_0001295g0060	NtWD40-136	MSI4	WD-40 repeat-containing protein MSI4	NtChr4	Nitab4.5_0001295	4199882	4209918	+	10037	16	1	F	464	51.0871	-0.436	6	Nucleus (nucl)
Nitab4.5_0001298g0020	NtWD40-137	WDR43	WD repeat-containing protein 43	NtChr17	Nitab4.5_0001298	130807709	130817271	-	9563	12	0	C	584	62.972	-0.053	6.267	Nucleus (nucl)
Nitab4.5_0001301g0060	NtWD40-138	PHIP	PH-interacting protein	NtChr19	Nitab4.5_0001301	68243452	68257612	-	14161	23	1	F	1590	177.714	-0.591	7.06	Nucleus (nucl)
Nitab4.5_0001303g0010	NtWD40-139	THO3	THO complex subunit 3	-	Nitab4.5_0001303	155152	162463	+	7312	11	1	D	319	35.5562	-0.34	6.783	Nucleus (nucl)
Nitab4.5_0001303g0100	NtWD40-140	VCS	Enhancer of mRNA-decapping protein 4	-	Nitab4.5_0001303	322539	331433	-	8895	12	0	F	1370	148.177	-0.384	5.608	Chloroplast (chlo)
Nitab4.5_0001336g0040	NtWD40-141	SPA3	Protein SPA1-RELATED 3	NtChr10	Nitab4.5_0001336	69323529	69330772	+	7244	7	1	F	861	95.9993	-0.43	6.36	Nucleus (nucl)
Nitab4.5_0001370g0040	NtWD40-142	At5g14050	U3 small nucleolar RNA-associated protein 18 homolog	NtChr4	Nitab4.5_0001370	105857231	105858733	+	1503	1	0	C	501	55.3665	-0.412	6.636	Nucleus (nucl)
Nitab4.5_0001424g0010	NtWD40-143	CDC20-1	Cell division cycle 20.1, cofactor of APC complex	NtChr15	Nitab4.5_0001424	106165182	106167901	+	2720	5	0	F	426	47.3744	-0.393	8.166	Nucleus (nucl)
Nitab4.5_0001480g0050	NtWD40-144	DDB2	DNA damage-binding protein 2	NtChr19	Nitab4.5_0001480	85390044	85396955	+	6912	9	0	D	815	92.3954	-0.352	6.037	Nucleus (nucl)
Nitab4.5_0001484g0010	NtWD40-145	DCAF4	DDB1- and CUL4-associated factor 4	-	Nitab4.5_0001484	428924	449564	+	20641	10	1	E	360	39.7211	-0.251	6.97	Cytoplasm (cyto)
Nitab4.5_0001507g0080	NtWD40-146	WDTC1	WD and tetratricopeptide repeats protein 1	NtChr12	Nitab4.5_0001507	90057526	90067015	+	9490	14	0	A	614	66.8954	-0.397	7.137	Nucleus (nucl)
Nitab4.5_0001519g0100	NtWD40-147	THO6	THO complex subunit 6	-	Nitab4.5_0001519	228739	239989	+	11251	13	1	A	368	39.8258	-0.135	4.543	Nucleus (nucl)
Nitab4.5_0001526g0050	NtWD40-148	SPBC2A9.03	Uncharacterized WD repeat-containing protein C2A9.03	NtChr14	Nitab4.5_0001526	1213926	1218308	+	4383	9	1	D	436	49.7344	-0.53	5.122	Nucleus (nucl)
Nitab4.5_0001582g0080	NtWD40-149	wdr83	WD repeat domain-containing protein 83	NtChr13	Nitab4.5_0001582	110911244	110920332	+	9089	8	0	C	300	33.1915	-0.197	7.276	Cytoplasm (cyto)
Nitab4.5_0001599g0030	NtWD40-150	SCD1	DENN domain and WD repeat-containing protein SCD1	NtChr6	Nitab4.5_0001599	131608444	131628869	-	20426	24	0	D	1067	117.491	-0.18	5.937	Endoplasmic Reticulum (E.R.)
Nitab4.5_0001611g0030	NtWD40-151	RBL	Protein RBL	-	Nitab4.5_0001611	16511	21687	-	5177	6	0	E	550	60.2438	-0.342	4.531	Peroxisome (pero)
Nitab4.5_0001618g0260	NtWD40-152	LIS	U4/U6 small nuclear ribonucleoprotein PRP4-like protein	NtChr16	Nitab4.5_0001618	461268	468800	+	7533	7	2	E	620	68.0593	-0.33	6.112	Chloroplast (chlo)
Nitab4.5_0001622g0110	NtWD40-153	SPBC2A9.03	Uncharacterized WD repeat-containing protein C2A9.03	NtChr1	Nitab4.5_0001622	124264122	124266796	+	2675	9	0	D	447	50.481	-0.549	4.906	Nucleus (nucl)
Nitab4.5_0001644g0090	NtWD40-154	AIP1-2	Actin-interacting protein 1-2	NtChr6	Nitab4.5_0001644	132411230	132416325	-	5096	6	0	F	633	68.7742	-0.087	7.091	Cytoplasm (cyto)
Nitab4.5_0001651g0120	NtWD40-155	SWA1	Protein SLOW WALKER 1	NtChr19	Nitab4.5_0001651	61584292	61585893	-	1602	1	0	B	534	59.6056	-0.34	10.136	Nucleus (nucl)
Nitab4.5_0001652g0060	NtWD40-156	PWP1	Periodic tryptophan protein 1 homolog	-	Nitab4.5_0001652	207434	217314	+	9881	16	2	B	512	55.9458	-0.32	4.351	Cytoplasm (cyto)
Nitab4.5_0001669g0120	NtWD40-157	FY	Flowering time control protein FY	-	Nitab4.5_0001669	333107	349900	-	16794	18	0	B	747	81.8902	-0.722	8.779	Nucleus (nucl)
Nitab4.5_0001714g0020	NtWD40-158	FZR2	Protein FIZZY-RELATED 2	NtChr23	Nitab4.5_0001714	15426834	15432799	-	5966	10	0	F	478	52.4559	-0.386	9.212	Nucleus (nucl)
Nitab4.5_0001723g0010	NtWD40-159	CSTF50	Cleavage stimulation factor subunit 50	-	Nitab4.5_0001723	23484	31488	+	8005	14	0	E	459	51.0871	-0.247	7.627	Cytoplasm (cyto)
Nitab4.5_0001727g0080	NtWD40-160	SEC13A	Protein transport protein SEC13 homolog A	NtChr17	Nitab4.5_0001727	134891404	134893639	+	2236	2	0	E	215	23.1889	-0.311	6.593	Cytoplasm / Nucleus (cyto_nucl)
Nitab4.5_0001727g0090	NtWD40-161	SEC13B	Protein transport protein SEC13 homolog B	NtChr17	Nitab4.5_0001727	134893653	134893964	+	312	1	0	E	104	11.478	-0.07	4.537	Chloroplast (chlo)
Nitab4.5_0001755g0140	NtWD40-162	SEC13B	Protein transport protein SEC13 homolog B	-	Nitab4.5_0001755	289601	290506	-	906	1	0	E	302	32.3583	-0.155	5.513	Nucleus (nucl)
Nitab4.5_0001763g0010	NtWD40-163	DMXL2	DmX-like protein 2	NtChr19	Nitab4.5_0001763	105513150	105534897	+	21748	16	0	A	2378	262.206	-0.089	6.548	Nucleus (nucl)
Nitab4.5_0001769g0120	NtWD40-164	Ambra1	Activating molecule in BECN1-regulated autophagy protein 1	NtChr11	Nitab4.5_0001769	84021687	84031580	+	9894	14	0	A	755	82.2186	-0.293	7.353	Chloroplast (chlo)
Nitab4.5_0001776g0060	NtWD40-165	TPR4	Topless-related protein 4	NtChr18	Nitab4.5_0001776	90975166	90980422	+	5257	19	1	F	815	90.4606	-0.385	7.654	Chloroplast (chlo)
Nitab4.5_0001797g0090	NtWD40-166	CSTF50	Cleavage stimulation factor subunit 50	NtChr15	Nitab4.5_0001797	8981820	8989374	+	7555	11	0	E	431	47.3978	-0.201	7.202	Cytoplasm (cyto)
Nitab4.5_0001799g0050	NtWD40-167	SMU1	Suppressor of mec-8 and unc-52 protein homolog 1	NtChr4	Nitab4.5_0001799	134695355	134713069	+	17715	17	0	E	512	57.4504	-0.349	7.44	Nucleus (nucl)
Nitab4.5_0001812g0090	NtWD40-168	ATG16	Autophagy-related protein 16	-	Nitab4.5_0001812	426678	429768	-	3091	3	1	C	442	48.6287	-0.244	5.802	Cytoplasm (cyto)
Nitab4.5_0001820g0030	NtWD40-169	At5g23430	Katanin p80 WD40 repeat-containing subunit B1 homolog	NtChr17	Nitab4.5_0001820	180365352	180376712	+	11361	19	1	F	851	94.3331	-0.404	8.276	Nucleus (nucl)
Nitab4.5_0001840g0100	NtWD40-170	At1g62020	Coatomer subunit alpha-1	NtChr12	Nitab4.5_0001840	112683830	112688922	-	5093	3	1	E	1219	137.107	-0.241	7.22	Chloroplast (chlo)
Nitab4.5_0001962g0070	NtWD40-171	wdr44	WD repeat-containing protein 44	-	Nitab4.5_0001962	313022	316434	+	3413	7	0	C	697	77.7272	-0.522	6.667	Nucleus (nucl)
Nitab4.5_0001967g0060	NtWD40-172	PP2AB2	Serine/threonine protein phosphatase 2A 55 kDa regulatory subunit B beta isoform	NtChr4	Nitab4.5_0001967	5035768	5043415	-	7648	14	1	E	519	57.932	-0.502	6.785	Nucleus (nucl)
Nitab4.5_0001983g0020	NtWD40-173	At5g23430	Katanin p80 WD40 repeat-containing subunit B1 homolog	NtChr16	Nitab4.5_0001983	8190825	8198797	+	7973	13	0	F	645	70.8494	-0.454	6.882	Nucleus (nucl)
Nitab4.5_0002045g0020	NtWD40-174	ZFWD4	Zinc finger CCCH domain-containing protein 62	NtChr16	Nitab4.5_0002045	65209991	65213911	-	3921	6	0	A	856	95.2942	-0.016	4.785	Cytoplasm (cyto)
Nitab4.5_0002059g0020	NtWD40-175	JGB	Protein JINGUBANG	-	Nitab4.5_0002059	11940	16020	-	4081	3	0	E	386	42.3008	-0.305	9.032	Cytoplasm (cyto)
Nitab4.5_0002079g0070	NtWD40-176	VIP3	WD repeat-containing protein VIP3	NtChr10	Nitab4.5_0002079	112491928	112494752	-	2825	2	1	F	324	34.81	-0.12	6.506	Cytoplasm (cyto)
Nitab4.5_0002089g0060	NtWD40-177	PRL1	Protein pleiotropic regulatory locus 1	NtChr11	Nitab4.5_0002089	25344583	25345218	-	636	1	0	B	212	23.5546	-0.372	7.307	Nucleus (nucl)
Nitab4.5_0002112g0120	NtWD40-178	ELP2	Elongator complex protein 2	-	Nitab4.5_0002112	264470	271015	+	6546	10	1	E	847	93.5708	-0.175	6.504	Cytoplasm (cyto)
Nitab4.5_0002113g0100	NtWD40-179	WDR25	WD repeat-containing protein 25	NtChr12	Nitab4.5_0002113	120786023	120790656	+	4634	4	0	C	446	49.2568	-0.272	8.073	Nucleus (nucl)
Nitab4.5_0002138g0060	NtWD40-180	wdr83	WD repeat domain-containing protein 83	-	Nitab4.5_0002138	153286	161709	-	8424	8	0	C	300	33.1845	-0.205	7.246	Cytoplasm (cyto)
Nitab4.5_0002184g0080	NtWD40-181	-	Transcription factor IIIC subunit delta N-term	NtChr8	Nitab4.5_0002184	40915348	40925466	+	10119	13	0	D	711	78.0951	-0.029	5.334	Chloroplast (chlo)
Nitab4.5_0002312g0010	NtWD40-182	ARPC1A	Actin-related protein 2/3 complex subunit 1A	NtChr24	Nitab4.5_0002312	90602055	90610573	-	8519	16	3	F	375	41.8975	-0.189	7.657	Chloroplast (chlo)
Nitab4.5_0002314g0030	NtWD40-183	PCN	WD repeat-containing protein PCN	NtChr15	Nitab4.5_0002314	23318111	23329063	+	10953	11	0	F	819	90.2379	-0.21	6.879	Nucleus (nucl)
Nitab4.5_0002314g0100	NtWD40-184	ATCSA-1	WD repeat-containing protein ATCSA-1	NtChr15	Nitab4.5_0002314	23569967	23581601	+	11635	9	0	B	454	49.8062	-0.353	8.738	Nucleus (nucl)
Nitab4.5_0002322g0070	NtWD40-185	TPL	Protein TOPLESS	NtChr4	Nitab4.5_0002322	15305449	15313557	+	8109	21	0	F	973	107.451	-0.351	6.881	Chloroplast (chlo)
Nitab4.5_0002327g0020	NtWD40-186	At1g52360	Coatomer subunit beta'-2	-	Nitab4.5_0002327	14045	26686	+	12642	23	3	B	892	100.318	-0.253	4.687	Cytoskeleton (cysk)
Nitab4.5_0002344g0110	NtWD40-187	ATG18A	Autophagy-related protein 18a	-	Nitab4.5_0002344	120190	125808	-	5619	5	1	F	336	36.5422	-0.118	6.906	Cytoplasm (cyto)
Nitab4.5_0002385g0020	NtWD40-188	APRF1	Protein ANTHESIS POMOTING FACTOR 1	NtChr22	Nitab4.5_0002385	65150996	65168466	+	17471	8	0	E	289	31.8491	-0.123	6.641	Cytoplasm (cyto)
Nitab4.5_0002396g0010	NtWD40-189	RUP2	WD repeat-containing protein RUP2	NtChr13	Nitab4.5_0002396	111223343	111224506	-	1164	1	0	F	388	43.4027	-0.484	5.017	Chloroplast (chlo)
Nitab4.5_0002438g0070	NtWD40-190	At1g52360	Coatomer subunit beta'-2	NtChr15	Nitab4.5_0002438	10886599	10896655	-	10057	18	0	B	783	88.313	-0.208	4.84	Cytoplasm (cyto)
Nitab4.5_0002535g0010	NtWD40-191	WDR3	WD repeat-containing protein 3	-	Nitab4.5_0002535	21252	30480	+	9229	12	0	E	926	102.156	-0.28	7.554	Chloroplast (chlo)
Nitab4.5_0002596g0050	NtWD40-192	BOP1	Ribosome biogenesis protein BOP1 homolog	-	Nitab4.5_0002596	98515	106158	+	7644	15	0	D	630	71.0131	-0.753	4.857	Nucleus (nucl)
Nitab4.5_0002612g0050	NtWD40-193	TPR2	Topless-related protein 2	NtChr19	Nitab4.5_0002612	121297949	121306387	-	8439	20	2	F	841	93.1323	-0.264	7.923	Chloroplast (chlo)
Nitab4.5_0002642g0040	NtWD40-194	VIP3	WD repeat-containing protein VIP3	-	Nitab4.5_0002642	33121	36197	-	3077	2	1	F	325	34.9404	-0.003	5.751	Cytoplasm (cyto)
Nitab4.5_0002643g0010	NtWD40-195	Os06g0563300	Serine/threonine protein phosphatase 2A 55 kDa regulatory subunit B alpha isoform	-	Nitab4.5_0002643	260143	266119	+	5977	13	0	E	409	46.7756	-0.673	7.405	Nucleus (nucl)
Nitab4.5_0002682g0120	NtWD40-196	dtl-a	Denticleless protein homolog A	NtChr17	Nitab4.5_0002682	160969476	160973988	+	4513	16	0	F	523	57.9276	-0.392	8.388	Nucleus (nucl)
Nitab4.5_0002719g0080	NtWD40-197	YAO	U3 snoRNP-associated protein-like YAO	-	Nitab4.5_0002719	237833	244153	+	6321	7	1	E	518	57.9667	-0.779	7.7	Nucleus (nucl)
Nitab4.5_0002728g0030	NtWD40-198	WDR44	WD repeat-containing protein 44	NtChr23	Nitab4.5_0002728	108816	114950	-	6135	7	1	C	656	72.7524	-0.507	6.503	Nucleus (nucl)
Nitab4.5_0002751g0050	NtWD40-199	PRP19A	Pre-mRNA-processing factor 19 homolog 1	NtChr7	Nitab4.5_0002751	98520047	98530897	+	10851	18	2	A	562	60.8848	-0.254	7.409	Chloroplast (chlo)
Nitab4.5_0002780g0050	NtWD40-200	WDR44	WD repeat-containing protein 44	NtChr4	Nitab4.5_0002780	44490394	44493818	-	3425	7	0	C	731	81.1696	-0.407	7.346	Nucleus (nucl)
Nitab4.5_0002805g0040	NtWD40-201	wdhd1	WD repeat and HMG-box DNA-binding protein 1	-	Nitab4.5_0002805	132072	139315	+	7244	12	0	E	987	109.019	-0.429	6.377	Cytoplasm (cyto)
Nitab4.5_0002837g0010	NtWD40-202	Os09g0567700	Protein HIRA	-	Nitab4.5_0002837	52692	63844	+	11153	10	0	E	1078	117.622	-0.4	6.691	Nucleus (nucl)
Nitab4.5_0002842g0020	NtWD40-203	VIP3	WD repeat-containing protein VIP3	NtChr2	Nitab4.5_0002842	109238180	109240954	-	2775	2	1	F	324	34.7009	-0.111	6.431	Cytoplasm (cyto)
Nitab4.5_0002890g0010	NtWD40-204	AAMP	Angio-associated migratory cell protein	NtChr18	Nitab4.5_0002890	81899960	81905574	+	5615	11	1	A	391	42.66	-0.134	5.202	Chloroplast (chlo)
Nitab4.5_0002890g0020	NtWD40-205	AAMP	Angio-associated migratory cell protein	NtChr18	Nitab4.5_0002890	81921302	81930095	+	8794	9	0	A	351	37.0159	-0.091	4.707	Nucleus (nucl)
Nitab4.5_0002913g0040	NtWD40-206	SNRNP40	U5 small nuclear ribonucleoprotein 40 kDa protein	-	Nitab4.5_0002913	233719	243001	-	9283	3	2	E	366	40.5031	-0.366	7.751	Nucleus (nucl)
Nitab4.5_0002994g0090	NtWD40-207	Wdr6	WD repeat-containing protein 6	NtChr19	Nitab4.5_0002994	66783457	66801997	+	18541	17	0	E	1066	118.823	-0.165	6.921	Nucleus (nucl)
Nitab4.5_0003006g0020	NtWD40-208	At5g14050	U3 small nucleolar RNA-associated protein 18 homolog	NtChr6	Nitab4.5_0003006	24660026	24661687	-	1662	1	0	C	554	61.8056	-0.595	7.117	Nucleus (nucl)
Nitab4.5_0003039g0020	NtWD40-209	JGB	Protein JINGUBANG	NtChr15	Nitab4.5_0003039	11729227	11731437	-	2211	2	0	E	444	48.6552	-0.191	8.177	Cytoplasm (cyto)
Nitab4.5_0003101g0060	NtWD40-210	PWP1	Periodic tryptophan protein 1 homolog	-	Nitab4.5_0003101	95113	106526	+	11414	15	2	B	488	53.0474	-0.289	4.307	Chloroplast (chlo)
Nitab4.5_0003111g0030	NtWD40-211	PRL1	Protein pleiotropic regulatory locus 1	NtChr7	Nitab4.5_0003111	9963357	9972079	-	8723	17	1	B	484	53.5107	-0.493	9.285	Nucleus (nucl)
Nitab4.5_0003111g0080	NtWD40-212	PRL1	Protein pleiotropic regulatory locus 1	NtChr7	Nitab4.5_0003111	9921256	9928118	-	6863	4	0	B	111	12.6355	-0.724	8.471	Cytoplasm (cyto)
Nitab4.5_0003114g0020	NtWD40-213	At5g23430	Katanin p80 WD40 repeat-containing subunit B1 homolog	-	Nitab4.5_0003114	25300	36601	+	11302	19	1	F	928	103.168	-0.346	8.401	Plasma Membrane (plas)
Nitab4.5_0003218g0050	NtWD40-214	PP2AB2	Serine/threonine protein phosphatase 2A 55 kDa regulatory subunit B beta isoform	-	Nitab4.5_0003218	145192	149634	+	4443	13	0	E	467	52.402	-0.447	7.302	Cytoplasm (cyto)
Nitab4.5_0003221g0010	NtWD40-215	-	Guanine nucleotide-binding protein subunit beta-like protein	-	Nitab4.5_0003221	47699	50050	-	2352	2	2	D	330	36.203	-0.12	6.852	Nucleus (nucl)
Nitab4.5_0003271g0020	NtWD40-216	APRF1	Protein ANTHESIS POMOTING FACTOR 1	-	Nitab4.5_0003271	200152	206399	+	6248	11	0	E	325	35.8365	-0.175	5.215	Nucleus (nucl)
Nitab4.5_0003314g0010	NtWD40-217	WDR3	WD repeat-containing protein 3	NtChr2	Nitab4.5_0003314	2176371	2184883	+	8513	12	0	E	953	105.142	-0.271	7.317	Chloroplast (chlo)
Nitab4.5_0003386g0020	NtWD40-218	JGB	Protein JINGUBANG	-	Nitab4.5_0003386	37336	38541	-	1206	1	0	E	402	43.9772	-0.112	7.937	Extracellular (extr)
Nitab4.5_0003431g0020	NtWD40-219	SEC13B	Protein transport protein SEC13 homolog B	-	Nitab4.5_0003431	155495	156403	+	909	1	0	E	303	32.7837	-0.291	6.277	Nucleus (nucl)
Nitab4.5_0003463g0090	NtWD40-220	TPR4	Topless-related protein 4	NtChr6	Nitab4.5_0003463	135741118	135751645	-	10528	27	1	F	1176	129.291	-0.245	7.493	Chloroplast (chlo)
Nitab4.5_0003496g0010	NtWD40-221	SPBC2A9.03	Uncharacterized WD repeat-containing protein C2A9.03	NtChr16	Nitab4.5_0003496	83032883	83039648	-	6766	9	2	D	451	50.8789	-0.43	5.318	Nucleus (nucl)
Nitab4.5_0003532g0080	NtWD40-222	CYP71	Peptidyl-prolyl cis-trans isomerase CYP71	-	Nitab4.5_0003532	152093	160334	-	8242	12	1	F	580	65.0971	-0.379	7.178	Nucleus (nucl)
Nitab4.5_0003550g0050	NtWD40-223	CIA1	Protein CIA1	-	Nitab4.5_0003550	193864	204989	-	11126	10	1	E	335	37.5191	-0.302	4.701	Cytoplasm (cyto)
Nitab4.5_0003570g0060	NtWD40-224	SPBC2A9.03	Uncharacterized WD repeat-containing protein C2A9.03	-	Nitab4.5_0003570	234781	238409	-	3629	9	2	D	447	50.478	-0.531	4.761	Nucleus (nucl)
Nitab4.5_0003606g0020	NtWD40-225	THO6	THO complex subunit 6	-	Nitab4.5_0003606	206404	222619	+	16216	14	0	A	416	44.9865	-0.117	4.554	Nucleus (nucl)
Nitab4.5_0003633g0010	NtWD40-226	HOS15	WD40 repeat-containing protein HOS15	NtChr16	Nitab4.5_0003633	96804500	96813745	-	9246	12	1	E	617	69.4991	-0.605	6.056	Nucleus (nucl)
Nitab4.5_0003674g0060	NtWD40-227	At1g62020	Coatomer subunit alpha-1	NtChr20	Nitab4.5_0003674	13540605	13545662	+	5058	3	1	E	1219	137.174	-0.241	7.138	Chloroplast (chlo)
Nitab4.5_0003676g0010	NtWD40-228	Cdc40	Pre-mRNA-processing factor 17	-	Nitab4.5_0003676	83785	87598	+	3814	3	2	F	586	66.3597	-0.729	6.791	Nucleus (nucl)
Nitab4.5_0003677g0020	NtWD40-229	RID3	Protein ROOT INITIATION DEFECTIVE 3	-	Nitab4.5_0003677	180963	186062	-	5100	8	0	E	461	50.3889	-0.215	6.643	Cytoplasm (cyto)
Nitab4.5_0003712g0020	NtWD40-230	-	LEC14B homolog	-	Nitab4.5_0003712	215227	221050	+	5824	9	0	F	469	52.7672	-0.487	8.098	Nucleus (nucl)
Nitab4.5_0003725g0010	NtWD40-231	PCN	WD repeat-containing protein PCN	NtChr12	Nitab4.5_0003725	97339449	97346584	+	7136	11	0	F	821	90.0454	-0.213	6.945	Chloroplast (chlo)
Nitab4.5_0003755g0020	NtWD40-232	WDR26	WD repeat-containing protein 26 homolog	-	Nitab4.5_0003755	256651	260785	+	4135	4	0	E	330	37.3485	-0.179	6.398	Cytoplasm (cyto)
Nitab4.5_0003769g0110	NtWD40-233	WDR44	WD repeat-containing protein 44	NtChr2	Nitab4.5_0003769	77989716	77996579	-	6864	8	0	C	956	105.132	-0.695	6.662	Nucleus (nucl)
Nitab4.5_0003841g0090	NtWD40-234	WDR12	Ribosome biogenesis protein WDR12 homolog	-	Nitab4.5_0003841	215382	220885	+	5504	14	1	A	476	52.3604	-0.194	5.126	Chloroplast (chlo)
Nitab4.5_0003866g0030	NtWD40-235	LUH	Transcriptional corepressor LEUNIG_HOMOLOG	-	Nitab4.5_0003866	133511	173612	+	40102	15	1	F	755	81.8722	-0.517	6.79	Nucleus (nucl)
Nitab4.5_0003914g0030	NtWD40-236	MSI2	WD-40 repeat-containing protein MSI2	NtChr7	Nitab4.5_0003914	188583	192213	-	3631	6	2	F	328	36.6115	-0.547	4.794	Nucleus (nucl)
Nitab4.5_0003976g0020	NtWD40-237	TAF5	Transcription initiation factor TFIID subunit 5	NtChr22	Nitab4.5_0003976	12295945	12308431	+	12487	21	2	E	696	77.4909	-0.307	6.785	Nucleus (nucl)
Nitab4.5_0004005g0020	NtWD40-238	MSI1	WD-40 repeat-containing protein MSI1	NtChr7	Nitab4.5_0004005	27531401	27536572	-	5172	6	2	F	425	48.338	-0.543	4.457	Nucleus (nucl)
Nitab4.5_0004014g0070	NtWD40-239	RBL	Protein RBL	-	Nitab4.5_0004014	102277	105913	-	3637	5	0	E	540	59.0012	-0.378	4.571	Cytoplasm (cyto)
Nitab4.5_0004020g0010	NtWD40-240	PAK1IP1	p21-activated protein kinase-interacting protein 1	NtChr3	Nitab4.5_0004020	7239409	7242329	+	2921	3	2	D	338	36.6678	-0.186	7.526	Nucleus (nucl)
Nitab4.5_0004037g0010	NtWD40-241	-	Guanine nucleotide-binding protein subunit beta-like protein	-	Nitab4.5_0004037	19293	21699	+	2407	2	2	D	330	36.189	-0.117	6.853	Nucleus (nucl)
Nitab4.5_0004053g0040	NtWD40-242	SPCC1672.07	U3 small nucleolar RNA-associated protein 21 homolog	-	Nitab4.5_0004053	48851	55988	-	7138	8	1	E	884	98.8472	-0.196	8.115	Nucleus (nucl)
Nitab4.5_0004077g0020	NtWD40-243	YAO	U3 snoRNP-associated protein-like YAO	-	Nitab4.5_0004077	43801	49951	-	6151	7	1	E	518	58.0378	-0.775	7.982	Nucleus (nucl)
Nitab4.5_0004090g0060	NtWD40-244	ZFWD1	Zinc finger CCCH domain-containing protein 48	-	Nitab4.5_0004090	230986	234117	+	3132	6	0	C	404	44.5357	-0.108	8.023	Cytoplasm (cyto)
Nitab4.5_0004161g0060	NtWD40-245	SPA2	Protein SPA1-RELATED 2	-	Nitab4.5_0004161	89007	98169	+	9163	8	0	F	1016	113.504	-0.512	6.572	Nucleus (nucl)
Nitab4.5_0004172g0080	NtWD40-246	-	Guanine nucleotide-binding protein subunit beta-1	-	Nitab4.5_0004172	210496	213482	+	2987	5	1	D	368	40.09	-0.271	7.265	Nucleus (nucl)
Nitab4.5_0004238g0040	NtWD40-247	-	LEC14B protein	-	Nitab4.5_0004238	55122	59976	-	4855	7	0	F	413	45.9807	-0.352	6.376	Mitochondria (mito)
Nitab4.5_0004240g0040	NtWD40-248	CYP71	Peptidyl-prolyl cis-trans isomerase CYP71	-	Nitab4.5_0004240	114385	125707	+	11323	12	1	F	545	61.0226	-0.387	7.41	Cytoplasm (cyto)
Nitab4.5_0004280g0140	NtWD40-249	Plaa	Phospholipase A-2-activating protein	NtChr19	Nitab4.5_0004280	75263216	75280306	-	17091	21	0	D	724	79.6097	-0.165	5.419	Cytoplasm (cyto)
Nitab4.5_0004287g0030	NtWD40-250	Plaa	Phospholipase A-2-activating protein	-	Nitab4.5_0004287	123483	139424	+	15942	20	0	D	717	78.5848	-0.137	5.722	Cytoplasm (cyto)
Nitab4.5_0004310g0020	NtWD40-251	ARPC1A	Actin-related protein 2/3 complex subunit 1A	-	Nitab4.5_0004310	95004	106521	+	11518	18	3	F	414	46.4729	-0.165	8.246	Vacuole (vacu)
Nitab4.5_0004318g0010	NtWD40-252	WDR5B	COMPASS-like H3K4 histone methylase component WDR5B	NtChr19	Nitab4.5_0004318	56472284	56474615	-	2332	3	3	E	312	34.4269	-0.194	8.326	Chloroplast (chlo)
Nitab4.5_0004347g0060	NtWD40-253	PWP1	Periodic tryptophan protein 1 homolog	-	Nitab4.5_0004347	188902	195101	-	6200	16	2	B	490	53.3516	-0.36	4.286	Chloroplast (chlo)
Nitab4.5_0004377g0010	NtWD40-254	RUP2	WD repeat-containing protein RUP2	-	Nitab4.5_0004377	32931	35025	-	2095	3	0	F	390	43.972	-0.545	4.418	Cytoplasm (cyto)
Nitab4.5_0004394g0020	NtWD40-255	RAPTOR1	Regulatory-associated protein of TOR 1	-	Nitab4.5_0004394	93502	111911	+	18410	23	0	F	1368	149.714	-0.067	6.353	Chloroplast (chlo)
Nitab4.5_0004406g0050	NtWD40-256	WDR26	WD repeat-containing protein 26 homolog	-	Nitab4.5_0004406	82349	95246	+	12898	5	0	E	547	61.4976	-0.183	6.465	Nucleus (nucl)
Nitab4.5_0004412g0040	NtWD40-257	SCD1	DENN domain and WD repeat-containing protein SCD1	-	Nitab4.5_0004412	129145	151804	+	22660	28	2	D	1215	133.931	-0.102	6.704	Plasma Membrane (plas)
Nitab4.5_0004432g0020	NtWD40-258	all2124	Uncharacterized WD repeat-containing protein all2124	-	Nitab4.5_0004432	9082	17813	-	8732	13	0	C	569	61.8055	-0.082	5.77	Cytoplasm (cyto)
Nitab4.5_0004434g0010	NtWD40-259	LUG	Transcriptional corepressor LEUNIG	NtChr8	Nitab4.5_0004434	15624100	15639407	-	15308	20	0	F	872	95.7952	-0.732	6.648	Nucleus (nucl)
Nitab4.5_0004474g0060	NtWD40-260	NEDD1	Protein NEDD1	-	Nitab4.5_0004474	159854	175530	-	15677	10	1	F	837	91.3377	-0.378	8.163	Nucleus (nucl)
Nitab4.5_0004483g0010	NtWD40-261	strap	Serine-threonine kinase receptor-associated protein	NtChr11	Nitab4.5_0004483	62761212	62778107	+	16896	7	0	C	304	33.502	-0.498	4.394	Cytoskeleton (cysk)
Nitab4.5_0004526g0050	NtWD40-262	MSI4	WD-40 repeat-containing protein MSI4	-	Nitab4.5_0004526	192080	202768	+	10689	15	1	F	527	58.1571	-0.53	6.294	Nucleus (nucl)
Nitab4.5_0004530g0070	NtWD40-263	TBL3	Transducin beta-like protein 3	-	Nitab4.5_0004530	84240	97479	+	13240	13	1	D	824	90.9815	-0.193	6.191	Nucleus (nucl)
Nitab4.5_0004538g0010	NtWD40-264	LST8	Target of rapamycin complex subunit LST8	NtChr4	Nitab4.5_0004538	128433834	128440555	+	6722	12	2	D	314	35.3018	-0.336	6.692	Cytoplasm (cyto)
Nitab4.5_0004546g0040	NtWD40-265	DCAF13	DDB1- and CUL4-associated factor 13	NtChr10	Nitab4.5_0004546	83333758	83341658	+	7901	17	1	E	464	52.7247	-0.609	9.899	Chloroplast (chlo)
Nitab4.5_0004557g0060	NtWD40-266	dcaf8	DDB1- and CUL4-associated factor 8	NtChr7	Nitab4.5_0004557	909657	916604	-	6948	5	0	F	490	54.8607	-0.458	5.927	Nucleus (nucl)
Nitab4.5_0004559g0010	NtWD40-267	FZR3	Protein FIZZY-RELATED 3	-	Nitab4.5_0004559	19428	21757	+	2330	10	0	F	497	53.9838	-0.426	9.955	Chloroplast (chlo)
Nitab4.5_0004813g0050	NtWD40-268	wdr44	WD repeat-containing protein 44	NtChr17	Nitab4.5_0004813	102776362	102778832	-	2471	6	0	C	656	73.3477	-0.488	5.702	Nucleus (nucl)
Nitab4.5_0004816g0020	NtWD40-269	UTP7	U3 small nucleolar RNA-associated protein 7	-	Nitab4.5_0004816	36511	39946	-	3436	7	0	C	531	59.6404	-0.455	10.408	Cytoplasm (cyto)
Nitab4.5_0004867g0110	NtWD40-270	dcaf8	DDB1- and CUL4-associated factor 8	NtChr19	Nitab4.5_0004867	83364810	83370619	+	5810	6	0	F	578	65.0205	-0.636	4.325	Nucleus (nucl)
Nitab4.5_0004905g0040	NtWD40-271	SEC13B	Protein transport protein SEC13 homolog B	NtChr3	Nitab4.5_0004905	93949382	93950290	+	909	1	0	E	303	32.5334	-0.235	6.276	Nucleus (nucl)
Nitab4.5_0004917g0040	NtWD40-272	TBL2	Transducin beta-like protein 2	NtChr7	Nitab4.5_0004917	7504281	7515482	-	11202	10	0	E	438	47.1379	-0.179	8.709	Endoplasmic Reticulum (E.R.)
Nitab4.5_0005018g0040	NtWD40-273	STXBP5L	Syntaxin-binding protein 5-like	-	Nitab4.5_0005018	174897	196371	-	21475	24	0	F	1060	115.014	-0.133	5.107	Chloroplast (chlo)
Nitab4.5_0005022g0020	NtWD40-274	dtl-a	Denticleless protein homolog A	-	Nitab4.5_0005022	183101	187854	+	4754	16	1	F	539	60.4359	-0.323	8.48	Nucleus (nucl)
Nitab4.5_0005081g0070	NtWD40-275	CDC20-1	Cell division cycle 20.1, cofactor of APC complex	-	Nitab4.5_0005081	188436	191194	+	2759	6	0	F	481	53.2226	-0.53	7.721	Nucleus (nucl)
Nitab4.5_0005122g0020	NtWD40-276	LUG	Transcriptional corepressor LEUNIG	NtChr22	Nitab4.5_0005122	76920510	76927068	-	6559	9	1	F	447	48.3504	-0.246	5.743	Nucleus (nucl)
Nitab4.5_0005150g0060	NtWD40-277	WDR20	WD repeat-containing protein 20	-	Nitab4.5_0005150	149319	158877	-	9559	11	1	C	552	59.5853	-0.398	7.452	Nucleus (nucl)
Nitab4.5_0005182g0010	NtWD40-278	-	Guanine nucleotide-binding protein subunit beta-like protein	-	Nitab4.5_0005182	1885	4128	-	2244	2	2	D	345	37.969	-0.19	7.833	Mitochondria (mito)
Nitab4.5_0005326g0010	NtWD40-279	wdr44	WD repeat-containing protein 44	-	Nitab4.5_0005326	6279	9693	-	3415	7	0	C	729	80.7463	-0.4	7.539	Nucleus (nucl)
Nitab4.5_0005447g0050	NtWD40-280	nol10	Nucleolar protein 10	-	Nitab4.5_0005447	73394	87298	-	13905	16	1	F	698	78.4036	-0.613	7.785	Chloroplast (chlo)
Nitab4.5_0005479g0060	NtWD40-281	ATG18D	Autophagy-related protein 18d	-	Nitab4.5_0005479	51343	56534	-	5192	5	0	F	508	56.2311	-0.165	8.082	Nucleus (nucl)
Nitab4.5_0005484g0020	NtWD40-282	At1g62020	Coatomer subunit alpha-1	NtChr18	Nitab4.5_0005484	56008080	56017081	-	9002	3	0	E	250	28.6097	-0.191	8.624	Chloroplast (chlo)
Nitab4.5_0005515g0060	NtWD40-283	GTS1	WD repeat-containing protein GTS1	-	Nitab4.5_0005515	74440	79107	-	4668	8	0	F	370	40.442	-0.272	5.052	Nucleus (nucl)
Nitab4.5_0005539g0030	NtWD40-284	MSI1	WD-40 repeat-containing protein MSI1	-	Nitab4.5_0005539	158734	164106	-	5373	6	2	F	425	48.338	-0.543	4.457	Nucleus (nucl)
Nitab4.5_0005575g0030	NtWD40-285	WDR44	WD repeat-containing protein 44	-	Nitab4.5_0005575	34148	38320	-	4173	6	0	C	901	100.441	-0.679	9.11	Nucleus (nucl)
Nitab4.5_0005634g0050	NtWD40-286	grwd1	Glutamate-rich WD repeat-containing protein 1	-	Nitab4.5_0005634	159099	162937	+	3839	12	1	F	472	51.6064	-0.48	4.93	Nucleus (nucl)
Nitab4.5_0005663g0040	NtWD40-287	RAE1	Protein RAE1	-	Nitab4.5_0005663	45807	53236	-	7430	12	3	C	348	38.3202	-0.443	8.268	Nucleus (nucl)
Nitab4.5_0005696g0030	NtWD40-288	WDR4	tRNA (guanine-N(7)-)-methyltransferase non-catalytic subunit WDR4	-	Nitab4.5_0005696	102610	122471	+	19862	11	0	A	387	42.2296	0.216	6.309	Chloroplast (chlo)
Nitab4.5_0005723g0010	NtWD40-289	WDTC1	WD and tetratricopeptide repeats protein 1	-	Nitab4.5_0005723	17787	23263	+	5477	8	0	A	442	49.7246	-0.656	6.653	Nucleus (nucl)
Nitab4.5_0005745g0040	NtWD40-290	LUG	Transcriptional corepressor LEUNIG	NtChr3	Nitab4.5_0005745	80205480	80232333	+	26854	33	0	B	1513	165.48	-0.249	6.95	Plasma Membrane (plas)
Nitab4.5_0005786g0010	NtWD40-291	strap	Serine-threonine kinase receptor-associated protein	-	Nitab4.5_0005786	130060	134483	+	4424	7	1	C	356	38.611	-0.338	5.125	Nucleus (nucl)
Nitab4.5_0005816g0020	NtWD40-292	PP2AB2	Serine/threonine protein phosphatase 2A 55 kDa regulatory subunit B beta isoform	-	Nitab4.5_0005816	99398	107253	+	7856	14	1	E	508	56.5372	-0.477	5.811	Cytoskeleton (cysk)
Nitab4.5_0005875g0050	NtWD40-293	COP1	E3 ubiquitin-protein ligase COP1	-	Nitab4.5_0005875	15833	30790	-	14958	13	1	F	670	75.4694	-0.439	7.094	Nucleus (nucl)
Nitab4.5_0005880g0030	NtWD40-294	CDC20-1	Cell division cycle 20.1, cofactor of APC complex	-	Nitab4.5_0005880	160739	163435	-	2697	5	0	F	441	48.9621	-0.441	8.575	Nucleus (nucl)
Nitab4.5_0005919g0020	NtWD40-295	WDR13	WD repeat-containing protein 13	NtChr19	Nitab4.5_0005919	79186825	79195500	+	8676	12	1	E	501	56.0013	-0.4	9.546	Nucleus (nucl)
Nitab4.5_0005971g0020	NtWD40-296	WDR5B	COMPASS-like H3K4 histone methylase component WDR5B	-	Nitab4.5_0005971	5700	8017	-	2318	3	3	E	312	34.3819	-0.159	8.155	Chloroplast (chlo)
Nitab4.5_0006030g0010	NtWD40-297	SPBC2A9.03	Uncharacterized WD repeat-containing protein C2A9.03	-	Nitab4.5_0006030	165455	170460	-	5006	10	2	D	447	50.5722	-0.537	4.858	Nucleus (nucl)
Nitab4.5_0006192g0020	NtWD40-298	LUH	Transcriptional corepressor LEUNIG_HOMOLOG	-	Nitab4.5_0006192	145769	152927	+	7159	19	4	F	774	84.3954	-0.549	6.997	Nucleus (nucl)
Nitab4.5_0006206g0010	NtWD40-299	LUG	Transcriptional corepressor LEUNIG	-	Nitab4.5_0006206	151347	162794	+	11448	15	1	F	706	76.051	-0.347	6.606	Nucleus (nucl)
Nitab4.5_0006265g0010	NtWD40-300	At5g21040	F-box/WD-40 repeat-containing protein At5g21040	-	Nitab4.5_0006265	151374	153002	+	1629	1	0	F	543	61.3578	-0.35	8.223	Nucleus (nucl)
Nitab4.5_0006270g0040	NtWD40-301	CDC20-1	Cell division cycle 20.1, cofactor of APC complex	-	Nitab4.5_0006270	161543	163486	-	1944	4	0	F	455	50.1511	-0.532	8.378	Chloroplast (chlo)
Nitab4.5_0006286g0030	NtWD40-302	APRF1	Protein ANTHESIS POMOTING FACTOR 1	-	Nitab4.5_0006286	113860	119637	-	5778	11	0	E	325	35.8044	-0.166	5.215	Nucleus (nucl)
Nitab4.5_0006378g0030	NtWD40-303	WDR26	WD repeat-containing protein 26 homolog	-	Nitab4.5_0006378	71645	78259	-	6615	4	0	E	544	61.1002	-0.171	6.548	Nucleus (nucl)
Nitab4.5_0006401g0010	NtWD40-304	WDR55	WD repeat-containing protein 55	-	Nitab4.5_0006401	4855	10587	-	5733	15	0	E	337	37.0015	-0.255	4.43	Cytoskeleton (cysk)
Nitab4.5_0006443g0030	NtWD40-305	wdr48	WD repeat-containing protein 48	-	Nitab4.5_0006443	38483	48192	+	9710	17	2	F	759	82.4781	-0.31	6.866	Chloroplast (chlo)
Nitab4.5_0006472g0010	NtWD40-306	DDB2	Protein DAMAGED DNA-BINDING 2	NtChr10	Nitab4.5_0006472	33475655	33482827	-	7173	11	0	E	557	62.6861	-0.564	8.251	Nucleus (nucl)
Nitab4.5_0006477g0030	NtWD40-307	SMU1	Suppressor of mec-8 and unc-52 protein homolog 1	NtChr22	Nitab4.5_0006477	15358278	15368601	-	10324	16	0	E	506	57.1232	-0.366	7.257	Nucleus (nucl)
Nitab4.5_0006512g0050	NtWD40-308	utp7	Probable U3 small nucleolar RNA-associated protein 7	NtChr5	Nitab4.5_0006512	69585110	69590335	-	5226	7	0	C	523	59.0126	-0.432	10.427	Cytoplasm (cyto)
Nitab4.5_0006519g0050	NtWD40-309	SPBC2A9.03	Uncharacterized WD repeat-containing protein C2A9.03	-	Nitab4.5_0006519	19987	33155	+	13169	9	1	D	444	50.6106	-0.436	4.766	Nucleus (nucl)
Nitab4.5_0006552g0030	NtWD40-310	MSI4	WD-40 repeat-containing protein MSI4	NtChr10	Nitab4.5_0006552	113754229	113765655	+	11427	16	0	F	530	58.5946	-0.523	5.989	Nucleus (nucl)
Nitab4.5_0006564g0010	NtWD40-311	SMU1	Suppressor of mec-8 and unc-52 protein homolog 1	-	Nitab4.5_0006564	78364	88852	+	10489	15	1	E	485	54.7192	-0.393	7.001	Nucleus (nucl)
Nitab4.5_0006642g0040	NtWD40-312	PP2AB2	Serine/threonine protein phosphatase 2A 55 kDa regulatory subunit B beta isoform	NtChr20	Nitab4.5_0006642	88462461	88471115	-	8655	16	2	E	533	58.9171	-0.415	6.206	Cytoskeleton (cysk)
Nitab4.5_0006644g0020	NtWD40-313	WDR26	WD repeat-containing protein 26 homolog	-	Nitab4.5_0006644	134382	141525	+	7144	4	1	E	582	64.8329	-0.197	6.294	Nucleus (nucl)
Nitab4.5_0006748g0010	NtWD40-314	WDR44	WD repeat-containing protein 44	-	Nitab4.5_0006748	21878	25616	-	3739	7	1	C	721	79.8867	-0.465	7.307	Nucleus (nucl)
Nitab4.5_0006801g0050	NtWD40-315	At1g52360	Coatomer subunit beta'-2	-	Nitab4.5_0006801	86856	97073	-	10218	25	1	B	976	110.033	-0.285	4.631	Nucleus (nucl)
Nitab4.5_0006802g0040	NtWD40-316	dtl-a	Denticleless protein homolog A	-	Nitab4.5_0006802	15215	19737	+	4523	16	0	F	514	56.7161	-0.408	8.484	Nucleus (nucl)
Nitab4.5_0006922g0020	NtWD40-317	WDTC1	WD and tetratricopeptide repeats protein 1	-	Nitab4.5_0006922	115367	138182	+	22816	18	0	A	733	79.8732	-0.361	6.637	Nucleus (nucl)
Nitab4.5_0007080g0010	NtWD40-318	WRAP73	WD repeat-containing protein WRAP73	-	Nitab4.5_0007080	38166	43806	+	5641	7	0	F	401	45.6613	-0.214	6.604	Cytoplasm (cyto)
Nitab4.5_0007088g0030	NtWD40-319	ZFWD1	Zinc finger CCCH domain-containing protein 48	NtChr6	Nitab4.5_0007088	95699177	95707936	+	8760	9	2	C	395	43.0896	-0.273	6.683	Chloroplast (chlo)
Nitab4.5_0007099g0010	NtWD40-320	SEH1	Protein SEH1	-	Nitab4.5_0007099	120937	127655	+	6719	8	0	E	326	36.0455	-0.192	4.378	Cytoplasm (cyto)
Nitab4.5_0007163g0010	NtWD40-321	Wdr7	WD repeat-containing protein 7	-	Nitab4.5_0007163	74449	83252	+	8804	10	0	A	1163	127.91	-0.114	6.029	Plasma Membrane (plas)
Nitab4.5_0007182g0050	NtWD40-322	TAF5	Transcription initiation factor TFIID subunit 5	-	Nitab4.5_0007182	2698	23074	-	20377	18	1	E	619	69.2887	-0.371	6.584	Nucleus (nucl)
Nitab4.5_0007185g0020	NtWD40-323	SEC13B	Protein transport protein SEC13 homolog B	-	Nitab4.5_0007185	129762	130670	+	909	1	0	E	303	32.5334	-0.235	6.276	Nucleus (nucl)
Nitab4.5_0007244g0020	NtWD40-324	DMXL1	DmX-like protein 1	-	Nitab4.5_0007244	29637	35750	-	6114	10	0	A	1102	121.332	-0.097	6.658	Nucleus (nucl)
Nitab4.5_0007261g0030	NtWD40-325	WDR25	WD repeat-containing protein 25	-	Nitab4.5_0007261	17506	21969	+	4464	4	0	C	416	46.1404	-0.244	7.957	Cytoplasm (cyto)
Nitab4.5_0007329g0020	NtWD40-326	LUG	Transcriptional corepressor LEUNIG	-	Nitab4.5_0007329	130527	132507	-	1981	6	2	B	283	31.9441	-0.249	7.177	Nucleus (nucl)
Nitab4.5_0007329g0040	NtWD40-327	LUG	Transcriptional corepressor LEUNIG	-	Nitab4.5_0007329	3747	20346	-	16600	13	0	B	610	67.504	-0.16	8.37	Nucleus (nucl)
Nitab4.5_0007329g0050	NtWD40-328	LUG	Transcriptional corepressor LEUNIG	-	Nitab4.5_0007329	35477	74416	-	38940	19	0	B	955	103.665	-0.268	7.271	Chloroplast (chlo)
Nitab4.5_0007369g0030	NtWD40-329	Dcaf8	DDB1- and CUL4-associated factor 8	-	Nitab4.5_0007369	114209	118544	+	4336	5	0	F	478	53.6944	-0.488	6.719	Nucleus (nucl)
Nitab4.5_0007376g0040	NtWD40-330	MSI4	WD-40 repeat-containing protein MSI4	-	Nitab4.5_0007376	41183	52485	-	11303	14	0	F	419	45.869	-0.415	5.502	Nucleus (nucl)
Nitab4.5_0007390g0010	NtWD40-331	At5g23430	Katanin p80 WD40 repeat-containing subunit B1 homolog	NtChr16	Nitab4.5_0007390	25588031	25616997	-	28967	18	1	F	885	97.446	-0.235	8.519	Chloroplast (chlo)
Nitab4.5_0007496g0010	NtWD40-332	CERBERUS	Putative E3 ubiquitin-protein ligase LIN-1	NtChr16	Nitab4.5_0007496	66394456	66400961	+	6506	15	0	F	1435	160.378	-0.264	5.995	Nucleus (nucl)
Nitab4.5_0007527g0030	NtWD40-333	SEC13B	Protein transport protein SEC13 homolog B	-	Nitab4.5_0007527	53057	53962	-	906	1	0	E	302	32.3362	-0.182	5.272	Chloroplast (chlo)
Nitab4.5_0007601g0010	NtWD40-334	wdr44	WD repeat-containing protein 44	-	Nitab4.5_0007601	49551	52050	-	2500	6	0	C	667	74.8452	-0.553	6.031	Nucleus (nucl)
Nitab4.5_0007718g0020	NtWD40-335	TPR1	Topless-related protein 1	NtChr23	Nitab4.5_0007718	31838847	31846179	-	7333	25	1	F	1008	112.678	-0.2	5.612	Nucleus (nucl)
Nitab4.5_0007759g0020	NtWD40-336	dcaf8	DDB1- and CUL4-associated factor 8	-	Nitab4.5_0007759	59261	63596	+	4336	5	2	F	407	45.8227	-0.348	5.29	Nucleus (nucl)
Nitab4.5_0007798g0010	NtWD40-337	SPBC2A9.03	Uncharacterized WD repeat-containing protein C2A9.03	-	Nitab4.5_0007798	56908	67133	+	10226	10	0	D	442	50.3573	-0.47	5.121	Nucleus (nucl)
Nitab4.5_0007892g0010	NtWD40-338	dtl-a	Denticleless protein homolog A	-	Nitab4.5_0007892	29943	34533	+	4591	16	0	F	506	55.8739	-0.455	8.057	Nucleus (nucl)
Nitab4.5_0008117g0050	NtWD40-339	LST8-1	Target of rapamycin complex subunit LST8-1	NtChr6	Nitab4.5_0008117	9583879	9593164	+	9286	11	1	D	278	31.2322	-0.285	5.355	Extracellular (extr)
Nitab4.5_0008299g0020	NtWD40-340	At5g14050	U3 small nucleolar RNA-associated protein 18 homolog	-	Nitab4.5_0008299	102643	104304	-	1662	1	0	C	554	61.7464	-0.603	6.643	Nucleus (nucl)
Nitab4.5_0008321g0020	NtWD40-341	WDR26	WD repeat-containing protein 26 homolog	-	Nitab4.5_0008321	17158	23286	+	6129	4	1	E	582	64.7759	-0.222	6.634	Nucleus (nucl)
Nitab4.5_0008329g0020	NtWD40-342	ATG18A	Autophagy-related protein 18a	NtChr7	Nitab4.5_0008329	14753709	14757639	-	3931	4	1	F	430	46.7699	-0.101	6.936	Endoplasmic Reticulum (E.R.)
Nitab4.5_0008383g0020	NtWD40-343	WDR44	WD repeat-containing protein 44	-	Nitab4.5_0008383	19006	22343	-	3338	7	0	C	723	80.9857	-0.368	7.672	Nucleus (nucl)
Nitab4.5_0008437g0020	NtWD40-344	wdr75	WD repeat-containing protein 75	-	Nitab4.5_0008437	68142	81506	-	13365	16	1	B	814	87.4086	-0.057	6.989	Chloroplast (chlo)
Nitab4.5_0008526g0030	NtWD40-345	WDR53	WD repeat-containing protein 53	-	Nitab4.5_0008526	18076	24759	+	6684	11	1	A	374	40.3076	-0.264	7.739	Nucleus (nucl)
Nitab4.5_0008551g0030	NtWD40-346	ATCSA-1	WD repeat-containing protein ATCSA-1	NtChr15	Nitab4.5_0008551	23991838	24002578	-	10741	9	0	B	448	49.0946	-0.315	9.667	Cytoplasm (cyto)
Nitab4.5_0008575g0040	NtWD40-347	TPR4	Topless-related protein 4	-	Nitab4.5_0008575	72311	81657	+	9347	21	3	F	990	108.745	-0.251	6.764	Chloroplast (chlo)
Nitab4.5_0008606g0010	NtWD40-348	At1g52360	Coatomer subunit beta'-2	-	Nitab4.5_0008606	83007	91573	+	8567	20	0	B	869	97.8072	-0.286	4.621	Cytoplasm (cyto)
Nitab4.5_0008608g0010	NtWD40-349	At1g62020	Coatomer subunit alpha-1	-	Nitab4.5_0008608	41551	46396	-	4846	5	2	E	1033	115.948	-0.122	7.857	Cytoplasm (cyto)
Nitab4.5_0008811g0020	NtWD40-350	BRWD1	Bromodomain and WD repeat-containing protein 1	-	Nitab4.5_0008811	56459	71107	-	14649	23	1	F	1700	190.315	-0.601	6.878	Nucleus (nucl)
Nitab4.5_0008835g0030	NtWD40-351	PRP19	Pre-mRNA-processing factor 19	-	Nitab4.5_0008835	49291	57974	+	8684	17	1	A	497	53.7887	-0.253	6.627	Nucleus (nucl)
Nitab4.5_0008942g0050	NtWD40-352	At3g52030	F-box/WD-40 repeat-containing protein At3g52030	-	Nitab4.5_0008942	73097	81982	-	8886	8	0	C	380	42.1315	-0.221	9.471	Vacuole (vacu)
Nitab4.5_0009040g0020	NtWD40-353	PCN	WD repeat-containing protein PCN	NtChr15	Nitab4.5_0009040	24533854	24543530	-	9677	12	0	F	858	94.4458	-0.179	6.829	Nucleus (nucl)
Nitab4.5_0009192g0020	NtWD40-354	FIE2	Polycomb group protein FIE1	-	Nitab4.5_0009192	44808	50767	+	5960	14	2	C	371	41.5866	-0.064	6.701	Cytoplasm (cyto)
Nitab4.5_0009193g0010	NtWD40-355	Wdr62	WD repeat-containing protein 62	-	Nitab4.5_0009193	79066	86615	+	7550	16	0	F	931	100.72	-0.001	7.673	Cytoplasm (cyto)
Nitab4.5_0009267g0010	NtWD40-356	JGB	Protein JINGUBANG	-	Nitab4.5_0009267	34981	37312	+	2332	2	0	E	429	46.9522	-0.198	7.594	Cytoskeleton (cysk)
Nitab4.5_0009340g0010	NtWD40-357	WDR44	WD repeat-containing protein 44	-	Nitab4.5_0009340	25070	32448	+	7379	7	0	C	945	103.867	-0.663	6.763	Nucleus (nucl)
Nitab4.5_0009395g0010	NtWD40-358	LWD1	WD repeat-containing protein LWD1	-	Nitab4.5_0009395	40881	41921	+	1041	1	0	F	347	39.0807	-0.431	4.554	Cytoskeleton (cysk)
Nitab4.5_0009429g0020	NtWD40-359	TPR1	Topless-related protein 1	-	Nitab4.5_0009429	11758	19086	+	7329	25	1	F	1053	117.734	-0.22	6.371	Nucleus (nucl)
Nitab4.5_0009496g0010	NtWD40-360	SWA1	Protein SLOW WALKER 1	-	Nitab4.5_0009496	31721	33322	+	1602	1	0	B	534	59.5555	-0.344	10.136	Nucleus (nucl)
Nitab4.5_0009512g0060	NtWD40-361	WDR13	WD repeat-containing protein 13	-	Nitab4.5_0009512	68708	76346	-	7639	12	1	E	497	55.2644	-0.404	9.378	Nucleus (nucl)
Nitab4.5_0009671g0010	NtWD40-362	Wdr70	WD repeat-containing protein 70	-	Nitab4.5_0009671	61984	67163	+	5180	8	0	C	651	71.4854	-0.653	6.228	Nucleus (nucl)
Nitab4.5_0009739g0030	NtWD40-363	ago	F-box/WD repeat-containing protein 7	-	Nitab4.5_0009739	22493	32228	-	9736	8	0	E	510	56.2255	-0.275	6.546	Nucleus (nucl)
Nitab4.5_0009866g0010	NtWD40-364	TPR2	Protein TOPLESS-RELATED PROTEIN 2	-	Nitab4.5_0009866	27225	40283	+	13059	24	1	F	1142	125.635	-0.273	6.971	Nucleus (nucl)
Nitab4.5_0009994g0040	NtWD40-365	Wrap53	Telomerase Cajal body protein 1	-	Nitab4.5_0009994	20158	28292	-	8135	13	0	D	470	52.2453	-0.482	4.456	Nucleus (nucl)
Nitab4.5_0010275g0030	NtWD40-366	DDB2	DNA damage-binding protein 2	-	Nitab4.5_0010275	47797	55297	-	7501	10	0	D	798	90.7656	-0.367	6.405	Chloroplast (chlo)
Nitab4.5_0010414g0010	NtWD40-367	At5g14050	U3 small nucleolar RNA-associated protein 18 homolog	-	Nitab4.5_0010414	16999	18660	+	1662	1	0	C	554	61.7555	-0.603	7.394	Nucleus (nucl)
Nitab4.5_0010544g0010	NtWD40-368	FZR2	Protein FIZZY-RELATED 2	-	Nitab4.5_0010544	37442	41726	+	4285	10	1	F	473	52.0084	-0.382	9.301	Nucleus (nucl)
Nitab4.5_0011030g0020	NtWD40-369	grwd1	Glutamate-rich WD repeat-containing protein 1	-	Nitab4.5_0011030	18831	22562	-	3732	12	1	F	471	51.5234	-0.484	4.991	Nucleus (nucl)
Nitab4.5_0011138g0010	NtWD40-370	SPA1	Protein SUPPRESSOR OF PHYA-105 1	-	Nitab4.5_0011138	17169	22107	-	4939	8	0	F	1033	115.106	-0.454	6.508	Nucleus (nucl)
Nitab4.5_0011435g0020	NtWD40-371	FZR2	Protein FIZZY-RELATED 2	-	Nitab4.5_0011435	30931	36482	-	5552	10	0	F	505	55.7715	-0.489	9.603	Chloroplast (chlo)
Nitab4.5_0011782g0010	NtWD40-372	PRP19B	Pre-mRNA-processing factor 19 homolog 2	-	Nitab4.5_0011782	9186	33204	+	24019	19	0	A	594	64.458	-0.223	6.31	Nucleus (nucl)
Nitab4.5_0011843g0030	NtWD40-373	BUB3.3	Mitotic checkpoint protein BUB3.3	-	Nitab4.5_0011843	25336	30084	+	4749	8	0	C	309	33.9976	-0.096	6.842	Cytoplasm (cyto)
Nitab4.5_0012005g0010	NtWD40-374	NLE1	Notchless protein homolog	-	Nitab4.5_0012005	26248	32589	-	6342	12	0	E	456	50.1539	-0.306	7.879	Cytoplasm (cyto)
Nitab4.5_0012093g0010	NtWD40-375	LUH	Transcriptional corepressor LEUNIG_HOMOLOG	-	Nitab4.5_0012093	23526	32837	+	9312	19	4	F	796	86.9111	-0.541	6.912	Nucleus (nucl)
Nitab4.5_0012134g0010	NtWD40-376	BUB3.1	Mitotic checkpoint protein BUB3.1	-	Nitab4.5_0012134	34691	39083	+	4393	8	0	C	314	34.6727	-0.527	8.045	Chloroplast (chlo)
Nitab4.5_0012190g0010	NtWD40-377	STXBP5L	Syntaxin-binding protein 5-like	-	Nitab4.5_0012190	13501	29671	+	16171	24	1	F	1159	120.296	-0.066	4.935	Cytoplasm (cyto)
Nitab4.5_0012197g0010	NtWD40-378	PHF1	SEC12-like protein 1	-	Nitab4.5_0012197	27302	33066	+	5765	10	1	E	385	42.4823	-0.126	5.265	Cytoplasm (cyto)
Nitab4.5_0012369g0020	NtWD40-379	-	Guanine nucleotide-binding protein subunit beta-like protein	-	Nitab4.5_0012369	2465	4690	+	2226	3	0	D	332	36.7533	0.106	7.613	Cytoplasm (cyto)
Nitab4.5_0013003g0010	NtWD40-380	BRWD1	Bromodomain and WD repeat-containing protein 1	-	Nitab4.5_0013003	205	15649	+	15445	25	0	F	1787	201.01	-0.665	6.964	Chloroplast (chlo)
Nitab4.5_0013057g0010	NtWD40-381	SPA3	Protein SPA1-RELATED 3	-	Nitab4.5_0013057	5251	15566	+	10316	7	1	F	835	93.1889	-0.411	6.071	Nucleus (nucl)
Nitab4.5_0013087g0010	NtWD40-382	creC	Catabolite repression protein creC	-	Nitab4.5_0013087	4828	12697	+	7870	11	0	C	538	58.0859	-0.334	8.276	Nucleus (nucl)
Nitab4.5_0013588g0010	NtWD40-383	SEC13B	Protein transport protein SEC13 homolog B	-	Nitab4.5_0013588	8120	16652	+	8533	9	1	E	738	82.1756	-0.33	9.202	Chloroplast (chlo)
Nitab4.5_0013984g0020	NtWD40-384	LUH	Transcriptional corepressor LEUNIG_HOMOLOG	-	Nitab4.5_0013984	13399	22054	-	8656	11	0	B	549	60.4636	-0.216	5.657	Nucleus (nucl)
Nitab4.5_0014092g0010	NtWD40-385	WDR7	WD repeat-containing protein 7	-	Nitab4.5_0014092	2864	12157	+	9294	8	0	A	1118	122.503	-0.11	6.045	Cytoplasm (cyto)
Nitab4.5_0014657g0010	NtWD40-386	wdr91	WD repeat-containing protein 91	-	Nitab4.5_0014657	157	15888	+	15732	8	0	F	261	28.1794	0.196	7.038	Cytoplasm (cyto)
Nitab4.5_0014715g0010	NtWD40-387	PRL1	Protein pleiotropic regulatory locus 1	-	Nitab4.5_0014715	1061	2064	-	1004	2	0	B	304	34.2671	-0.4	9.916	Cytoplasm (cyto)
Nitab4.5_0014776g0010	NtWD40-388	TPR2	Topless-related protein 2	-	Nitab4.5_0014776	7994	16969	+	8976	19	2	F	813	89.7975	-0.236	7.752	Chloroplast (chlo)
Nitab4.5_0015003g0010	NtWD40-389	TTG1	Protein TRANSPARENT TESTA GLABRA 1	-	Nitab4.5_0015003	12739	13767	+	1029	1	0	F	343	38.4963	-0.304	4.564	Nucleus (nucl)
Nitab4.5_0015534g0010	NtWD40-390	SWA1	Protein SLOW WALKER 1	-	Nitab4.5_0015534	10152	11753	+	1602	1	0	B	534	59.6337	-0.313	10.013	Nucleus (nucl)
Nitab4.5_0015727g0010	NtWD40-391	VPS15	Serine/threonine-protein kinase VPS15	-	Nitab4.5_0015727	5788	8506	-	2719	4	2	E	306	33.1898	-0.242	8.867	Chloroplast (chlo)
Nitab4.5_0017383g0010	NtWD40-392	ZFWD1	Zinc finger CCCH domain-containing protein 48	-	Nitab4.5_0017383	1384	2682	-	1299	1	0	C	433	48.0723	-0.355	8.286	Mitochondria (mito)
Nitab4.5_0017643g0010	NtWD40-393	WDR12	Ribosome biogenesis protein WDR12 homolog	-	Nitab4.5_0017643	2442	8608	-	6167	14	0	A	449	49.1126	-0.223	5.219	Nucleus (nucl)
Nitab4.5_0018008g0010	NtWD40-394	TPR1	Topless-related protein 1	-	Nitab4.5_0018008	372	2196	+	1825	5	1	F	261	28.1948	-0.238	6.299	Chloroplast (chlo)
Nitab4.5_0018203g0010	NtWD40-395	TPR1	Topless-related protein 1	-	Nitab4.5_0018203	2	2466	+	2465	7	1	F	337	36.6003	-0.277	6.787	Nucleus (nucl)
Nitab4.5_0021979g0010	NtWD40-396	WRAP73	WD repeat-containing protein WRAP73	-	Nitab4.5_0021979	4310	6140	-	1831	4	0	F	304	34.3713	-0.057	5.162	Cytoplasm (cyto)
Nitab4.5_0022454g0010	NtWD40-397	WDR44	WD repeat-containing protein 44	-	Nitab4.5_0022454	8	4834	-	4827	7	0	C	730	81.3028	-0.714	6.294	Nucleus (nucl)
Nitab4.5_0023790g0010	NtWD40-398	PWP2	Periodic tryptophan protein 2	-	Nitab4.5_0023790	810	5911	-	5102	8	0	F	988	110.43	-0.105	7.505	Cytoplasm (cyto)
Nitab4.5_0027546g0010	NtWD40-399	LUG	Transcriptional corepressor LEUNIG	-	Nitab4.5_0027546	2845	5246	-	2402	7	2	B	240	26.6804	-0.241	7.718	Nucleus (nucl)

## Sheet: S2
Table S2. Sequences of top 10 predicted motifs of NtWD40 proteins.
Motif	Width	Conserved amino acid sequence	Function entries
motif-1	15	LASGSDDKTVRIWDL	WD40 repeats
motif-2	15	LASASDDGTVKJWDV	WD40 repeats
motif-3	15	LKGHTGPVTSVAFSP	Unknown
motif-4	15	YJASGSSDGKVRVWD	WD40 repeats
motif-5	15	GHSKAVTSLAFSPDG	WD40 repeats
motif-6	15	LVAAGSEDGSIRLWD	WD40 repeats
motif-7	50	FFFNMKYFEDKVHAGEWDEVEKYLSGFTKVDDNRYSMKIFFEIRKQKYLE	Topless_fam/CTLH_C
motif-8	50	PLFRDKLQFPTLKNSRLRTLINQSLNWQHQLCKNPRPNPDIKTLFTDHTC	Topless_fam
motif-9	12	LKGHTGEVTSVA	Unknown
motif-10	15	YLLSASSDGTIRLWD	WD40 repeats

## Sheet: S3
Table S3. Different parameters related to gene duplication and evolution of NtWD40 genes.
Repeat 3	Chromosome Locus	Scaffold Locus	Repeat 2	Chromosome Locus	Scaffold Locus	Silimarity	Duplication Type	Ka	Ks	Ka/Ks	Selection Type
NtWD40-035	NtChr12	Nitab4.5_0000159	NtWD40-088	-	Nitab4.5_0000531	100	uncertain	0.00267291	0.0267388	0.0999635	purifying
NtWD40-216	-	Nitab4.5_0003271	NtWD40-302	-	Nitab4.5_0006286	100	uncertain	0.00269542	0.0450586	0.0598203	purifying
NtWD40-238	NtChr7	Nitab4.5_0004005	NtWD40-284	-	Nitab4.5_0005539	100	uncertain	0	0.0489509	0	purifying
NtWD40-287	-	Nitab4.5_0005663	NtWD40-017	NtChr2	Nitab4.5_0000078	100	uncertain	0.00248963	0.0258275	0.0963944	purifying
NtWD40-376	-	Nitab4.5_0012134	NtWD40-122	NtChr19	Nitab4.5_0001105	100	uncertain	0.00423232	0.128785	0.0328634	purifying
NtWD40-354	-	Nitab4.5_0009192	NtWD40-072	NtChr2	Nitab4.5_0000397	99.73	uncertain	0.00233327	0.0283626	0.0822658	purifying
NtWD40-180	-	Nitab4.5_0002138	NtWD40-149	NtChr13	Nitab4.5_0001582	99.67	uncertain	0.00438598	0.0591439	0.0741577	purifying
NtWD40-286	-	Nitab4.5_0005634	NtWD40-369	-	Nitab4.5_0011030	99.58	uncertain	0.00274015	0.0988382	0.0277236	purifying
NtWD40-030	NtChr23	Nitab4.5_0000151	NtWD40-157	-	Nitab4.5_0001669	99.46	uncertain	0.00346521	0.0283914	0.122052	purifying
NtWD40-228	-	Nitab4.5_0003676	NtWD40-128	NtChr17	Nitab4.5_0001170	98.98	uncertain	0.00583945	0.0718119	0.0813158	purifying
NtWD40-075	NtChr4	Nitab4.5_0000410	NtWD40-291	-	Nitab4.5_0005786	98.87	uncertain	0.00858028	0.0684723	0.12531	purifying
NtWD40-360	-	Nitab4.5_0009496	NtWD40-390	-	Nitab4.5_0015534	98.69	uncertain	0.00993186	0.166012	0.0598263	purifying
NtWD40-197	-	Nitab4.5_0002719	NtWD40-243	-	Nitab4.5_0004077	98.65	uncertain	0.00666532	0.105518	0.0631674	purifying
NtWD40-140	-	Nitab4.5_0001303	NtWD40-033	NtChr2	Nitab4.5_0000152	98.54	uncertain	0.00738764	0.0463794	0.159287	purifying
NtWD40-155	NtChr19	Nitab4.5_0001651	NtWD40-390	-	Nitab4.5_0015534	98.5	uncertain	0.0124372	0.149814	0.0830178	purifying
NtWD40-044	NtChr23	Nitab4.5_0000223	NtWD40-320	-	Nitab4.5_0007099	98.46	uncertain	0.0106787	0.0631953	0.16898	purifying
NtWD40-362	-	Nitab4.5_0009671	NtWD40-061	NtChr17	Nitab4.5_0000326	98.46	uncertain	0.00810271	0.0661523	0.122486	purifying
NtWD40-109	NtChr2	Nitab4.5_0000761	NtWD40-285	-	Nitab4.5_0005575	98.44	uncertain	0.012061	0.101583	0.118731	purifying
NtWD40-221	NtChr16	Nitab4.5_0003496	NtWD40-079	NtChr12	Nitab4.5_0000469	98.22	segment	0.0105652	0.055039	0.191959	purifying
NtWD40-094	-	Nitab4.5_0000593	NtWD40-378	-	Nitab4.5_0012197	98.18	uncertain	0.00898887	0.0524407	0.17141	purifying
NtWD40-016	NtChr21	Nitab4.5_0000073	NtWD40-194	-	Nitab4.5_0002642	98.15	uncertain	0.0181437	0.147662	0.122873	purifying
NtWD40-298	-	Nitab4.5_0006192	NtWD40-012	NtChr19	Nitab4.5_0000045	98.08	uncertain	0.00390335	0.0561009	0.0695774	purifying
NtWD40-295	NtChr19	Nitab4.5_0005919	NtWD40-361	-	Nitab4.5_0009512	98.01	uncertain	0.00485082	0.0459857	0.105485	purifying
NtWD40-081	-	Nitab4.5_0000497	NtWD40-231	NtChr12	Nitab4.5_0003725	97.93	uncertain	0.0171115	0.0604169	0.283224	purifying
NtWD40-256	-	Nitab4.5_0004406	NtWD40-303	-	Nitab4.5_0006378	97.8	uncertain	0.0111334	0.112027	0.0993811	purifying
NtWD40-252	NtChr19	Nitab4.5_0004318	NtWD40-296	-	Nitab4.5_0005971	97.76	uncertain	0.0125167	0.0958372	0.130604	purifying
NtWD40-013	NtChr2	Nitab4.5_0000047	NtWD40-255	-	Nitab4.5_0004394	97.74	uncertain	0.00985379	0.050448	0.195326	purifying
NtWD40-162	-	Nitab4.5_0001755	NtWD40-333	-	Nitab4.5_0007527	97.67	uncertain	0.0224864	0.132838	0.169277	purifying
NtWD40-201	-	Nitab4.5_0002805	NtWD40-100	-	Nitab4.5_0000646	97.26	uncertain	0.0169117	0.049147	0.344103	purifying
NtWD40-055	NtChr12	Nitab4.5_0000287	NtWD40-229	-	Nitab4.5_0003677	97.17	uncertain	0.0203304	0.0798626	0.254567	purifying
NtWD40-202	-	Nitab4.5_0002837	NtWD40-045	NtChr9	Nitab4.5_0000234	97.12	uncertain	0.0192555	0.0733303	0.262586	purifying
NtWD40-340	-	Nitab4.5_0008299	NtWD40-208	NtChr6	Nitab4.5_0003006	97.11	uncertain	0.0226949	0.0909984	0.249399	purifying
NtWD40-131	-	Nitab4.5_0001241	NtWD40-141	NtChr10	Nitab4.5_0001336	97.09	uncertain	0.0187581	0.0610659	0.307178	purifying
NtWD40-082	NtChr17	Nitab4.5_0000501	NtWD40-240	NtChr3	Nitab4.5_0004020	97.07	segment	0.0111514	0.0532705	0.209335	purifying
NtWD40-178	-	Nitab4.5_0002112	NtWD40-104	NtChr24	Nitab4.5_0000694	96.81	uncertain	0.0169905	0.189447	0.0896847	purifying
NtWD40-242	-	Nitab4.5_0004053	NtWD40-105	NtChr19	Nitab4.5_0000707	96.69	uncertain	0.00931232	0.0360894	0.258035	purifying
NtWD40-144	NtChr19	Nitab4.5_0001480	NtWD40-366	-	Nitab4.5_0010275	96.56	uncertain	0.0134521	0.0402908	0.333874	purifying
NtWD40-151	-	Nitab4.5_0001611	NtWD40-239	-	Nitab4.5_0004014	96.55	uncertain	0.0150391	0.0400832	0.375197	purifying
NtWD40-070	NtChr22	Nitab4.5_0000392	NtWD40-069	NtChr22	Nitab4.5_0000385	96.38	tandem	0.0108569	0.0452057	0.240166	purifying
NtWD40-367	-	Nitab4.5_0010414	NtWD40-208	NtChr6	Nitab4.5_0003006	96.38	uncertain	0.0231013	0.134158	0.172195	purifying
NtWD40-200	NtChr4	Nitab4.5_0002780	NtWD40-279	-	Nitab4.5_0005326	96.3	uncertain	0.0247495	0.0690985	0.358177	purifying
NtWD40-230	-	Nitab4.5_0003712	NtWD40-014	NtChr14	Nitab4.5_0000059	95.99	uncertain	0.0142646	0.0873596	0.163286	purifying
NtWD40-316	-	Nitab4.5_0006802	NtWD40-196	NtChr17	Nitab4.5_0002682	95.98	uncertain	0.0178973	0.068449	0.261469	purifying
NtWD40-193	NtChr19	Nitab4.5_0002612	NtWD40-388	-	Nitab4.5_0014776	95.96	uncertain	0.00375252	0.0420137	0.0893165	purifying
NtWD40-307	NtChr22	Nitab4.5_0006477	NtWD40-311	-	Nitab4.5_0006564	95.84	uncertain	0.00178108	0.0630458	0.0282505	purifying
NtWD40-005	NtChr2	Nitab4.5_0000008	NtWD40-355	-	Nitab4.5_0009193	95.82	uncertain	0.018554	0.0581014	0.319338	purifying
NtWD40-345	-	Nitab4.5_0008526	NtWD40-077	NtChr17	Nitab4.5_0000437	95.8	uncertain	0.0152037	0.109476	0.138877	purifying
NtWD40-329	-	Nitab4.5_0007369	NtWD40-010	NtChr17	Nitab4.5_0000022	95.6	uncertain	0.0288296	0.0589908	0.488713	purifying
NtWD40-294	-	Nitab4.5_0005880	NtWD40-143	NtChr15	Nitab4.5_0001424	95.23	uncertain	0.0133314	0.155961	0.0854792	purifying
NtWD40-020	NtChr2	Nitab4.5_0000101	NtWD40-277	-	Nitab4.5_0005150	95.17	uncertain	0.0291962	0.0991111	0.29458	purifying
NtWD40-209	NtChr15	Nitab4.5_0003039	NtWD40-356	-	Nitab4.5_0009267	94.81	uncertain	0.0164672	0.129976	0.126694	purifying
NtWD40-085	-	Nitab4.5_0000522	NtWD40-370	-	Nitab4.5_0011138	94.77	uncertain	0.0181073	0.0448689	0.403561	purifying
NtWD40-371	-	Nitab4.5_0011435	NtWD40-027	NtChr15	Nitab4.5_0000140	94.54	uncertain	0.0142861	0.0945202	0.151144	purifying
NtWD40-032	NtChr2	Nitab4.5_0000152	NtWD40-139	-	Nitab4.5_0001303	94.48	uncertain	0.0159157	0.0781892	0.203554	purifying
NtWD40-334	-	Nitab4.5_0007601	NtWD40-268	NtChr17	Nitab4.5_0004813	94.44	uncertain	0.032976	0.0978302	0.337074	purifying
NtWD40-046	NtChr17	Nitab4.5_0000235	NtWD40-304	-	Nitab4.5_0006401	94.35	uncertain	0.00776874	0.0484039	0.160498	purifying
NtWD40-249	NtChr19	Nitab4.5_0004280	NtWD40-250	-	Nitab4.5_0004287	94.16	uncertain	0.0131233	0.0563057	0.233072	purifying
NtWD40-203	NtChr2	Nitab4.5_0002842	NtWD40-194	-	Nitab4.5_0002642	94.14	uncertain	0.0502378	0.602633	0.0833638	purifying
NtWD40-133	NtChr19	Nitab4.5_0001251	NtWD40-211	NtChr7	Nitab4.5_0003111	94.13	segment	0.00268297	0.066746	0.0401967	purifying
NtWD40-184	NtChr15	Nitab4.5_0002314	NtWD40-346	NtChr15	Nitab4.5_0008551	94.13	tandem	0.0121031	0.085855	0.140972	purifying
NtWD40-135	-	Nitab4.5_0001284	NtWD40-374	-	Nitab4.5_0012005	93.97	uncertain	0.00478661	0.0903851	0.052958	purifying
NtWD40-176	NtChr10	Nitab4.5_0002079	NtWD40-194	-	Nitab4.5_0002642	93.83	uncertain	0.0517751	0.66732	0.0775866	purifying
NtWD40-335	NtChr23	Nitab4.5_0007718	NtWD40-359	-	Nitab4.5_0009429	93.54	uncertain	0.020158	0.0726405	0.277504	purifying
NtWD40-332	NtChr16	Nitab4.5_0007496	NtWD40-059	NtChr12	Nitab4.5_0000317	92.98	segment	0.0155961	0.0976635	0.159692	purifying
NtWD40-222	-	Nitab4.5_0003532	NtWD40-248	-	Nitab4.5_0004240	92.75	uncertain	0.00795447	0.0832195	0.0955842	purifying
NtWD40-003	NtChr13	Nitab4.5_0000004	NtWD40-267	-	Nitab4.5_0004559	92.56	uncertain	0.0152948	0.0422237	0.362234	purifying
NtWD40-098	NtChr2	Nitab4.5_0000621	NtWD40-265	NtChr10	Nitab4.5_0004546	92.55	segment	0.00577898	0.0469296	0.123142	purifying
NtWD40-337	-	Nitab4.5_0007798	NtWD40-148	NtChr14	Nitab4.5_0001526	92.49	uncertain	0.00919082	0.0887461	0.103563	purifying
NtWD40-282	NtChr18	Nitab4.5_0005484	NtWD40-066	NtChr9	Nitab4.5_0000352	92.43	segment	0.0338369	0.06035	0.560677	purifying
NtWD40-263	-	Nitab4.5_0004530	NtWD40-009	NtChr4	Nitab4.5_0000021	92.26	uncertain	0.0156964	0.0445796	0.352098	purifying
NtWD40-152	NtChr16	Nitab4.5_0001618	NtWD40-112	-	Nitab4.5_0000826	92.22	uncertain	0.0260912	0.124403	0.209732	purifying
NtWD40-393	-	Nitab4.5_0017643	NtWD40-234	-	Nitab4.5_0003841	91.86	uncertain	0.0107494	0.0267587	0.401715	purifying
NtWD40-134	NtChr5	Nitab4.5_0001266	NtWD40-004	NtChr17	Nitab4.5_0000005	91.82	segment	0.0171114	0.0770619	0.222047	purifying
NtWD40-398	-	Nitab4.5_0023790	NtWD40-102	-	Nitab4.5_0000671	91.82	uncertain	0.0310864	0.0607391	0.511802	purifying
NtWD40-245	-	Nitab4.5_0004161	NtWD40-043	NtChr23	Nitab4.5_0000223	91.79	uncertain	0.0289581	0.0881734	0.328423	purifying
NtWD40-385	-	Nitab4.5_0014092	NtWD40-321	-	Nitab4.5_0007163	91.79	uncertain	0.0254473	0.0545635	0.46638	purifying
NtWD40-325	-	Nitab4.5_0007261	NtWD40-179	NtChr12	Nitab4.5_0002113	91.69	uncertain	0.0143164	0.065957	0.217057	purifying
NtWD40-260	-	Nitab4.5_0004474	NtWD40-110	NtChr13	Nitab4.5_0000779	91.64	uncertain	0.0118518	0.0235776	0.502673	purifying
NtWD40-192	-	Nitab4.5_0002596	NtWD40-119	-	Nitab4.5_0000948	91.54	uncertain	0.010117	0.0392931	0.257474	purifying
NtWD40-054	NtChr21	Nitab4.5_0000285	NtWD40-206	-	Nitab4.5_0002913	91.26	uncertain	0.015372	0.0631003	0.243613	purifying
NtWD40-309	-	Nitab4.5_0006519	NtWD40-148	NtChr14	Nitab4.5_0001526	91.22	uncertain	0.0883604	0.497074	0.177761	purifying
NtWD40-164	NtChr11	Nitab4.5_0001769	NtWD40-106	NtChr13	Nitab4.5_0000745	91.11	segment	0.0124866	0.0635096	0.19661	purifying
NtWD40-310	NtChr10	Nitab4.5_0006552	NtWD40-262	-	Nitab4.5_0004526	91.07	uncertain	0.00639754	0.0469376	0.136299	purifying
NtWD40-275	-	Nitab4.5_0005081	NtWD40-008	NtChr4	Nitab4.5_0000021	90.87	uncertain	0.0135031	0.0539534	0.250274	purifying
NtWD40-053	NtChr3	Nitab4.5_0000284	NtWD40-096	NtChr17	Nitab4.5_0000604	90.77	segment	0.0421518	0.16493	0.255574	purifying
NtWD40-049	NtChr24	Nitab4.5_0000257	NtWD40-175	-	Nitab4.5_0002059	90.75	uncertain	0.0528716	0.147112	0.359397	purifying
NtWD40-375	-	Nitab4.5_0012093	NtWD40-012	NtChr19	Nitab4.5_0000045	90.75	uncertain	0.039375	0.502136	0.078415	purifying
NtWD40-271	NtChr3	Nitab4.5_0004905	NtWD40-333	-	Nitab4.5_0007527	90.73	uncertain	0.0984388	NaN	NaN	-
NtWD40-323	-	Nitab4.5_0007185	NtWD40-333	-	Nitab4.5_0007527	90.73	uncertain	0.0984388	NaN	NaN	-
NtWD40-217	NtChr2	Nitab4.5_0003314	NtWD40-023	NtChr17	Nitab4.5_0000108	90.7	segment	0.0658412	0.203199	0.324024	purifying
NtWD40-292	-	Nitab4.5_0005816	NtWD40-312	NtChr20	Nitab4.5_0006642	90.62	uncertain	0.0373973	0.559203	0.0668761	purifying
NtWD40-219	-	Nitab4.5_0003431	NtWD40-333	-	Nitab4.5_0007527	90.4	uncertain	0.11711	NaN	NaN	-
NtWD40-182	NtChr24	Nitab4.5_0002312	NtWD40-251	-	Nitab4.5_0004310	90.31	uncertain	0.00344993	0.0844476	0.0408529	purifying
NtWD40-111	NtChr13	Nitab4.5_0000805	NtWD40-115	NtChr11	Nitab4.5_0000877	90.16	segment	0.0207939	0.110067	0.188921	purifying
NtWD40-156	-	Nitab4.5_0001652	NtWD40-210	-	Nitab4.5_0003101	90.02	uncertain	0.038034	0.124556	0.305357	purifying
NtWD40-350	-	Nitab4.5_0008811	NtWD40-138	NtChr19	Nitab4.5_0001301	89.97	uncertain	0.0200202	0.0409372	0.489046	purifying
NtWD40-154	NtChr6	Nitab4.5_0001644	NtWD40-126	NtChr4	Nitab4.5_0001158	89.73	segment	0.00425684	0.0972541	0.0437703	purifying
NtWD40-380	-	Nitab4.5_0013003	NtWD40-037	NtChr14	Nitab4.5_0000180	89.61	uncertain	0.0119592	0.0404835	0.295409	purifying
NtWD40-011	NtChr9	Nitab4.5_0000028	NtWD40-165	NtChr18	Nitab4.5_0001776	89.27	segment	0.00267989	0.0388317	0.069013	purifying
NtWD40-172	NtChr4	Nitab4.5_0001967	NtWD40-312	NtChr20	Nitab4.5_0006642	88.97	segment	0.0373918	0.518366	0.072134	purifying
NtWD40-169	NtChr17	Nitab4.5_0001820	NtWD40-213	-	Nitab4.5_0003114	88.85	uncertain	0.0104092	0.0377708	0.275587	purifying
NtWD40-099	NtChr21	Nitab4.5_0000622	NtWD40-293	-	Nitab4.5_0005875	88.84	uncertain	0.0103455	0.0505842	0.204521	purifying
NtWD40-057	NtChr17	Nitab4.5_0000295	NtWD40-247	-	Nitab4.5_0004238	88.7	uncertain	0.00738662	0.101787	0.0725694	purifying
NtWD40-090	NtChr23	Nitab4.5_0000543	NtWD40-364	-	Nitab4.5_0009866	88.58	uncertain	0.0138262	0.0761499	0.181565	purifying
NtWD40-191	-	Nitab4.5_0002535	NtWD40-023	NtChr17	Nitab4.5_0000108	88.47	uncertain	0.0698901	0.235789	0.296409	purifying
NtWD40-158	NtChr23	Nitab4.5_0001714	NtWD40-027	NtChr15	Nitab4.5_0000140	88.36	segment	0.0623433	0.585695	0.106443	purifying
NtWD40-142	NtChr4	Nitab4.5_0001370	NtWD40-208	NtChr6	Nitab4.5_0003006	88.25	segment	0.0138362	0.0306556	0.451344	purifying
NtWD40-253	-	Nitab4.5_0004347	NtWD40-210	-	Nitab4.5_0003101	87.99	uncertain	0.0335434	0.120009	0.279507	purifying
NtWD40-368	-	Nitab4.5_0010544	NtWD40-027	NtChr15	Nitab4.5_0000140	87.94	uncertain	0.0638079	0.609198	0.104741	purifying
NtWD40-159	-	Nitab4.5_0001723	NtWD40-166	NtChr15	Nitab4.5_0001797	87.85	uncertain	0.0495463	0.117014	0.423423	purifying
NtWD40-063	NtChr24	Nitab4.5_0000334	NtWD40-373	-	Nitab4.5_0011843	87.76	uncertain	0.0201605	0.0965086	0.208899	purifying
NtWD40-330	-	Nitab4.5_0007376	NtWD40-136	NtChr4	Nitab4.5_0001295	87.42	uncertain	0.0116858	0.0572387	0.204159	purifying
NtWD40-189	NtChr13	Nitab4.5_0002396	NtWD40-254	-	Nitab4.5_0004377	87.34	uncertain	0.0574743	0.141057	0.407455	purifying
NtWD40-167	NtChr4	Nitab4.5_0001799	NtWD40-311	-	Nitab4.5_0006564	86.93	uncertain	0.0253506	0.524158	0.0483643	purifying
NtWD40-183	NtChr15	Nitab4.5_0002314	NtWD40-231	NtChr12	Nitab4.5_0003725	86.24	segment	0.124006	0.544365	0.2278	purifying
NtWD40-092	NtChr15	Nitab4.5_0000569	NtWD40-114	-	Nitab4.5_0000838	86.09	uncertain	0.0104116	0.0481835	0.216081	purifying
NtWD40-246	-	Nitab4.5_0004172	NtWD40-091	NtChr6	Nitab4.5_0000557	85.85	uncertain	0.0453601	0.495831	0.0914831	purifying
NtWD40-315	-	Nitab4.5_0006801	NtWD40-101	-	Nitab4.5_0000671	85.77	uncertain	0.0219482	0.0697121	0.314841	purifying
NtWD40-168	-	Nitab4.5_0001812	NtWD40-083	-	Nitab4.5_0000510	85.66	uncertain	0.0228268	0.117679	0.193976	purifying
NtWD40-058	NtChr19	Nitab4.5_0000308	NtWD40-091	NtChr6	Nitab4.5_0000557	85.61	segment	0.0453038	0.48408	0.0935875	purifying
NtWD40-174	NtChr16	Nitab4.5_0002045	NtWD40-127	NtChr12	Nitab4.5_0001168	85.55	segment	0.0580409	0.183727	0.315908	purifying
NtWD40-031	NtChr23	Nitab4.5_0000151	NtWD40-113	NtChr1	Nitab4.5_0000837	85.47	segment	0.0178339	0.118205	0.150873	purifying
NtWD40-314	-	Nitab4.5_0006748	NtWD40-024	NtChr4	Nitab4.5_0000109	85.44	uncertain	0.0496316	0.136406	0.363852	purifying
NtWD40-125	NtChr4	Nitab4.5_0001158	NtWD40-379	-	Nitab4.5_0012369	85.34	uncertain	0.0690551	0.22128	0.312072	purifying
NtWD40-076	NtChr14	Nitab4.5_0000419	NtWD40-188	NtChr22	Nitab4.5_0002385	85.24	segment	0.00306945	0.0360121	0.085234	purifying
NtWD40-007	NtChr13	Nitab4.5_0000019	NtWD40-303	-	Nitab4.5_0006378	85.07	uncertain	0.106672	0.518384	0.205779	purifying
NtWD40-001	NtChr14	Nitab4.5_0000002	NtWD40-383	-	Nitab4.5_0013588	85	uncertain	0.036268	0.0924967	0.392101	purifying
NtWD40-237	NtChr22	Nitab4.5_0003976	NtWD40-322	-	Nitab4.5_0007182	84.99	uncertain	0.0184014	0.0584293	0.314935	purifying
NtWD40-107	-	Nitab4.5_0000748	NtWD40-311	-	Nitab4.5_0006564	84.82	uncertain	0.0639571	0.534116	0.119744	purifying
NtWD40-089	NtChr18	Nitab4.5_0000533	NtWD40-010	NtChr17	Nitab4.5_0000022	84.52	segment	0.0965673	0.684821	0.141011	purifying
NtWD40-068	NtChr17	Nitab4.5_0000378	NtWD40-258	-	Nitab4.5_0004432	84.46	uncertain	0.0438625	0.0911994	0.480951	purifying
NtWD40-120	NtChr15	Nitab4.5_0000978	NtWD40-148	NtChr14	Nitab4.5_0001526	84.44	segment	0.0827995	0.573538	0.144366	purifying
NtWD40-305	-	Nitab4.5_0006443	NtWD40-018	NtChr15	Nitab4.5_0000087	84.14	uncertain	0.074314	0.424513	0.175057	purifying
NtWD40-382	-	Nitab4.5_0013087	NtWD40-277	-	Nitab4.5_0005150	84.04	uncertain	0.0915634	0.509287	0.179787	purifying
NtWD40-338	-	Nitab4.5_0007892	NtWD40-196	NtChr17	Nitab4.5_0002682	84	uncertain	0.131286	0.503648	0.260669	purifying
NtWD40-313	-	Nitab4.5_0006644	NtWD40-303	-	Nitab4.5_0006378	83.85	uncertain	0.108751	0.593371	0.183277	purifying
NtWD40-236	NtChr7	Nitab4.5_0003914	NtWD40-052	NtChr19	Nitab4.5_0000283	83.72	segment	0.00785948	0.0737392	0.106585	purifying
NtWD40-190	NtChr15	Nitab4.5_0002438	NtWD40-065	NtChr22	Nitab4.5_0000351	83.63	segment	0.0508459	0.484038	0.105045	purifying
NtWD40-351	-	Nitab4.5_0008835	NtWD40-199	NtChr7	Nitab4.5_0002751	83.63	uncertain	0.0576105	0.514654	0.11194	purifying
NtWD40-215	-	Nitab4.5_0003221	NtWD40-379	-	Nitab4.5_0012369	83.48	uncertain	0.100818	0.894431	0.112717	purifying
NtWD40-266	NtChr7	Nitab4.5_0004557	NtWD40-270	NtChr19	Nitab4.5_0004867	83.39	segment	0.0164744	0.0704375	0.233887	purifying
NtWD40-341	-	Nitab4.5_0008321	NtWD40-303	-	Nitab4.5_0006378	83.33	uncertain	0.115566	0.598469	0.193103	purifying
NtWD40-137	NtChr17	Nitab4.5_0001298	NtWD40-258	-	Nitab4.5_0004432	83.28	uncertain	0.0438746	0.110098	0.398504	purifying
NtWD40-269	-	Nitab4.5_0004816	NtWD40-308	NtChr5	Nitab4.5_0006512	83.27	uncertain	0.0181623	0.0275477	0.659305	purifying
NtWD40-145	-	Nitab4.5_0001484	NtWD40-048	-	Nitab4.5_0000253	83.25	uncertain	0.0584175	0.0983614	0.593907	purifying
NtWD40-123	NtChr22	Nitab4.5_0001107	NtWD40-223	-	Nitab4.5_0003550	83.19	uncertain	0.0498779	0.0900051	0.554168	purifying
NtWD40-051	NtChr13	Nitab4.5_0000279	NtWD40-261	NtChr11	Nitab4.5_0004483	83.18	segment	0.00317713	0.0437681	0.07259	purifying
NtWD40-241	-	Nitab4.5_0004037	NtWD40-379	-	Nitab4.5_0012369	82.76	uncertain	0.0963268	0.95655	0.100702	purifying
NtWD40-353	NtChr15	Nitab4.5_0009040	NtWD40-231	NtChr12	Nitab4.5_0003725	82.56	segment	0.124364	0.55781	0.222951	purifying
NtWD40-273	-	Nitab4.5_0005018	NtWD40-377	-	Nitab4.5_0012190	82.55	uncertain	0.0262074	0.0499471	0.524702	purifying
NtWD40-047	NtChr19	Nitab4.5_0000245	NtWD40-018	NtChr15	Nitab4.5_0000087	82.39	segment	0.0732846	0.400745	0.182871	purifying
NtWD40-317	-	Nitab4.5_0006922	NtWD40-146	NtChr12	Nitab4.5_0001507	82.38	uncertain	0.0157731	0.0526742	0.299446	purifying
NtWD40-348	-	Nitab4.5_0008606	NtWD40-101	-	Nitab4.5_0000671	82.12	uncertain	0.0408716	0.473066	0.0863973	purifying
NtWD40-225	-	Nitab4.5_0003606	NtWD40-147	-	Nitab4.5_0001519	82.08	uncertain	0.0241158	0.0937418	0.257258	purifying
NtWD40-226	NtChr16	Nitab4.5_0003633	NtWD40-118	NtChr12	Nitab4.5_0000934	81.89	segment	0.0432413	0.131141	0.329731	purifying
NtWD40-073	NtChr14	Nitab4.5_0000401	NtWD40-210	-	Nitab4.5_0003101	81.54	uncertain	0.0536972	0.117739	0.456069	purifying
NtWD40-235	-	Nitab4.5_0003866	NtWD40-012	NtChr19	Nitab4.5_0000045	81.14	uncertain	0.0533495	0.531509	0.100374	purifying
NtWD40-065	NtChr22	Nitab4.5_0000351	NtWD40-101	-	Nitab4.5_0000671	81.09	uncertain	0.0563845	0.495501	0.113793	purifying
NtWD40-186	-	Nitab4.5_0002327	NtWD40-101	-	Nitab4.5_0000671	81.09	uncertain	0.0560366	0.497471	0.112643	purifying
NtWD40-029	-	Nitab4.5_0000150	NtWD40-379	-	Nitab4.5_0012369	81.06	uncertain	0.107285	1.00766	0.106469	purifying
NtWD40-272	NtChr7	Nitab4.5_0004917	NtWD40-078	NtChr19	Nitab4.5_0000457	81.02	segment	0.0330659	0.0572196	0.577878	purifying
NtWD40-297	-	Nitab4.5_0006030	NtWD40-148	NtChr14	Nitab4.5_0001526	80.94	uncertain	0.242745	NaN	NaN	-
NtWD40-224	-	Nitab4.5_0003570	NtWD40-148	NtChr14	Nitab4.5_0001526	80.49	uncertain	0.247771	NaN	NaN	-
NtWD40-281	-	Nitab4.5_0005479	NtWD40-015	NtChr13	Nitab4.5_0000071	80.28	uncertain	0.00857995	0.033952	0.252708	purifying
NtWD40-097	NtChr12	Nitab4.5_0000611	NtWD40-148	NtChr14	Nitab4.5_0001526	80.27	segment	0.257506	5.60947	0.0459055	purifying
NtWD40-153	NtChr1	Nitab4.5_0001622	NtWD40-148	NtChr14	Nitab4.5_0001526	80.27	segment	0.255587	NaN	NaN	-
NtWD40-264	NtChr4	Nitab4.5_0004538	NtWD40-339	NtChr6	Nitab4.5_0008117	79.94	segment	0.0275412	0.114773	0.239963	purifying
NtWD40-108	NtChr24	Nitab4.5_0000754	NtWD40-277	-	Nitab4.5_0005150	79.65	uncertain	0.0971828	0.538646	0.18042	purifying
NtWD40-040	NtChr1	Nitab4.5_0000207	NtWD40-397	-	Nitab4.5_0022454	79.57	uncertain	0.0252542	0.147573	0.17113	purifying
NtWD40-278	-	Nitab4.5_0005182	NtWD40-379	-	Nitab4.5_0012369	79.34	uncertain	0.112214	1.07609	0.104279	purifying
NtWD40-036	NtChr12	Nitab4.5_0000164	NtWD40-349	-	Nitab4.5_0008608	79.24	uncertain	0.0382925	0.0619524	0.618096	purifying
NtWD40-103	NtChr15	Nitab4.5_0000673	NtWD40-314	-	Nitab4.5_0006748	78.76	uncertain	0.145917	0.577156	0.25282	purifying
NtWD40-381	-	Nitab4.5_0013057	NtWD40-141	NtChr10	Nitab4.5_0001336	78.72	uncertain	0.108259	0.65602	0.165024	purifying
NtWD40-062	NtChr21	Nitab4.5_0000332	NtWD40-141	NtChr10	Nitab4.5_0001336	78.6	segment	0.103032	0.590751	0.174408	purifying
NtWD40-220	NtChr6	Nitab4.5_0003463	NtWD40-347	-	Nitab4.5_0008575	78.57	uncertain	0.0120947	0.0661478	0.182844	purifying
NtWD40-006	-	Nitab4.5_0000015	NtWD40-279	-	Nitab4.5_0005326	78.46	uncertain	0.185849	0.626908	0.296453	purifying
NtWD40-064	NtChr5	Nitab4.5_0000349	NtWD40-285	-	Nitab4.5_0005575	78.42	uncertain	0.157996	0.757194	0.20866	purifying
NtWD40-026	NtChr12	Nitab4.5_0000129	NtWD40-173	NtChr16	Nitab4.5_0001983	78.39	segment	0.0229785	0.0805595	0.285236	purifying
NtWD40-087	NtChr24	Nitab4.5_0000527	NtWD40-285	-	Nitab4.5_0005575	78.11	uncertain	0.152481	0.780052	0.195476	purifying
NtWD40-171	-	Nitab4.5_0001962	NtWD40-314	-	Nitab4.5_0006748	78.04	uncertain	0.155315	0.634573	0.244756	purifying
NtWD40-025	-	Nitab4.5_0000115	NtWD40-143	NtChr15	Nitab4.5_0001424	77.97	uncertain	0.198672	2.53963	0.0782288	purifying
NtWD40-301	-	Nitab4.5_0006270	NtWD40-143	NtChr15	Nitab4.5_0001424	77.97	uncertain	0.198006	2.59107	0.0764184	purifying
NtWD40-022	NtChr17	Nitab4.5_0000108	NtWD40-009	NtChr4	Nitab4.5_0000021	77.84	segment	0.116779	0.373595	0.312582	purifying
NtWD40-343	-	Nitab4.5_0008383	NtWD40-279	-	Nitab4.5_0005326	77.81	uncertain	0.190687	0.630382	0.302495	purifying
NtWD40-185	NtChr4	Nitab4.5_0002322	NtWD40-347	-	Nitab4.5_0008575	77.79	uncertain	0.198656	NaN	NaN	-
NtWD40-129	NtChr13	Nitab4.5_0001198	NtWD40-093	-	Nitab4.5_0000574	77.75	uncertain	0.171562	0.533658	0.321483	purifying
NtWD40-150	NtChr6	Nitab4.5_0001599	NtWD40-257	-	Nitab4.5_0004412	77.1	uncertain	0.0203308	0.0581618	0.349556	purifying
NtWD40-205	NtChr18	Nitab4.5_0002890	NtWD40-204	NtChr18	Nitab4.5_0002890	77.08	tandem	0.106925	0.232522	0.459848	purifying
NtWD40-312	NtChr20	Nitab4.5_0006642	NtWD40-214	-	Nitab4.5_0003218	77.01	uncertain	0.00792806	0.0482509	0.164309	purifying
NtWD40-395	-	Nitab4.5_0018203	NtWD40-394	-	Nitab4.5_0018008	76.79	uncertain	0.00673405	0.039188	0.17184	purifying
NtWD40-067	-	Nitab4.5_0000366	NtWD40-204	NtChr18	Nitab4.5_0002890	76.74	uncertain	0.13453	0.267273	0.503343	purifying
NtWD40-170	NtChr12	Nitab4.5_0001840	NtWD40-349	-	Nitab4.5_0008608	76.71	uncertain	0.0777535	0.214519	0.362455	purifying
NtWD40-227	NtChr20	Nitab4.5_0003674	NtWD40-349	-	Nitab4.5_0008608	76.71	uncertain	0.0776748	0.23753	0.327011	purifying
NtWD40-165	NtChr18	Nitab4.5_0001776	NtWD40-121	-	Nitab4.5_0001017	76.67	uncertain	0.206469	NaN	NaN	-
NtWD40-071	NtChr17	Nitab4.5_0000396	NtWD40-296	-	Nitab4.5_0005971	76.64	uncertain	0.305864	1.48864	0.205465	purifying
NtWD40-080	NtChr21	Nitab4.5_0000474	NtWD40-160	NtChr17	Nitab4.5_0001727	76.64	segment	0.0886359	0.491626	0.180291	purifying
NtWD40-357	-	Nitab4.5_0009340	NtWD40-040	NtChr1	Nitab4.5_0000207	76.59	uncertain	0.137658	0.666707	0.206474	purifying
NtWD40-207	NtChr19	Nitab4.5_0002994	NtWD40-042	NtChr19	Nitab4.5_0000222	76.51	tandem	0.0191574	0.0390324	0.490807	purifying
NtWD40-342	NtChr7	Nitab4.5_0008329	NtWD40-187	-	Nitab4.5_0002344	76.46	uncertain	0.0132806	0.0549542	0.241666	purifying
NtWD40-331	NtChr16	Nitab4.5_0007390	NtWD40-026	NtChr12	Nitab4.5_0000129	76.21	segment	0.144666	0.523449	0.276371	purifying
NtWD40-198	NtChr23	Nitab4.5_0002728	NtWD40-024	NtChr4	Nitab4.5_0000109	75.59	segment	0.0515742	0.113475	0.4545	purifying
NtWD40-019	NtChr3	Nitab4.5_0000093	NtWD40-296	-	Nitab4.5_0005971	75.38	uncertain	0.301855	1.34131	0.225045	purifying
NtWD40-389	-	Nitab4.5_0015003	NtWD40-358	-	Nitab4.5_0009395	75.35	uncertain	0.312765	2.20072	0.142119	purifying
NtWD40-199	NtChr7	Nitab4.5_0002751	NtWD40-372	-	Nitab4.5_0011782	75.32	uncertain	0.109869	0.644424	0.170492	purifying
NtWD40-008	NtChr4	Nitab4.5_0000021	NtWD40-143	NtChr15	Nitab4.5_0001424	75.27	segment	0.21439	NaN	NaN	-
NtWD40-060	NtChr4	Nitab4.5_0000319	NtWD40-358	-	Nitab4.5_0009395	75.07	uncertain	0.312932	2.26614	0.13809	purifying

## Sheet: S4
Table S4. Details of GO and KEGG enrichment analysis.
ONTOLOGY	ID	GeneRatio	BgRatio	pvalue	p.adjust	qvalue	geneID	Count	Description
BP	GO:0051512	12/274	17/24955	1.42086e-20	9.24695e-18	3.97005e-18	Nitab4.5_0000045g0120/Nitab4.5_0003866g0030/Nitab4.5_0004434g0010/Nitab4.5_0005745g0040/Nitab4.5_0006192g0020/Nitab4.5_0006206g0010/Nitab4.5_0007329g0020/Nitab4.5_0007329g0040/Nitab4.5_0007329g0050/Nitab4.5_0012093g0010/Nitab4.5_0013984g0020/Nitab4.5_0027546g0010	12	positive regulation of unidimensional cell growth
BP	GO:1902183	14/274	29/24955	1.77485e-20	9.24695e-18	3.97005e-18	Nitab4.5_0000045g0120/Nitab4.5_0000287g0170/Nitab4.5_0003677g0020/Nitab4.5_0003866g0030/Nitab4.5_0004434g0010/Nitab4.5_0005745g0040/Nitab4.5_0006192g0020/Nitab4.5_0006206g0010/Nitab4.5_0007329g0020/Nitab4.5_0007329g0040/Nitab4.5_0007329g0050/Nitab4.5_0012093g0010/Nitab4.5_0013984g0020/Nitab4.5_0027546g0010	14	regulation of shoot apical meristem development
BP	GO:0071217	12/274	18/24955	4.22127e-20	1.46619e-17	6.29487e-18	Nitab4.5_0000045g0120/Nitab4.5_0003866g0030/Nitab4.5_0004434g0010/Nitab4.5_0005745g0040/Nitab4.5_0006192g0020/Nitab4.5_0006206g0010/Nitab4.5_0007329g0020/Nitab4.5_0007329g0040/Nitab4.5_0007329g0050/Nitab4.5_0012093g0010/Nitab4.5_0013984g0020/Nitab4.5_0027546g0010	12	cellular response to external biotic stimulus
BP	GO:1902182	14/274	31/24955	5.95091e-20	1.48636e-17	6.38147e-18	Nitab4.5_0000045g0120/Nitab4.5_0000287g0170/Nitab4.5_0003677g0020/Nitab4.5_0003866g0030/Nitab4.5_0004434g0010/Nitab4.5_0005745g0040/Nitab4.5_0006192g0020/Nitab4.5_0006206g0010/Nitab4.5_0007329g0020/Nitab4.5_0007329g0040/Nitab4.5_0007329g0050/Nitab4.5_0012093g0010/Nitab4.5_0013984g0020/Nitab4.5_0027546g0010	14	shoot apical meristem development
BP	GO:0006888	22/274	132/24955	7.13223e-20	1.48636e-17	6.38147e-18	Nitab4.5_0000164g0010/Nitab4.5_0000351g0180/Nitab4.5_0000352g0090/Nitab4.5_0000474g0050/Nitab4.5_0000593g0260/Nitab4.5_0000671g0030/Nitab4.5_0001727g0080/Nitab4.5_0001727g0090/Nitab4.5_0001755g0140/Nitab4.5_0001840g0100/Nitab4.5_0002327g0020/Nitab4.5_0002438g0070/Nitab4.5_0003431g0020/Nitab4.5_0003674g0060/Nitab4.5_0004905g0040/Nitab4.5_0005484g0020/Nitab4.5_0006801g0050/Nitab4.5_0007185g0020/Nit…	22	endoplasmic reticulum to Golgi vesicle-mediated transport
BP	GO:0016072	34/274	420/24955	1.00267e-19	1.7413e-17	7.47603e-18	Nitab4.5_0000021g0710/Nitab4.5_0000108g0370/Nitab4.5_0000108g0390/Nitab4.5_0000235g0120/Nitab4.5_0000378g0050/Nitab4.5_0000401g0230/Nitab4.5_0000621g0150/Nitab4.5_0000671g0170/Nitab4.5_0000948g0120/Nitab4.5_0001298g0020/Nitab4.5_0001370g0040/Nitab4.5_0001651g0120/Nitab4.5_0001652g0060/Nitab4.5_0002535g0010/Nitab4.5_0002596g0050/Nitab4.5_0002719g0080/Nitab4.5_0003006g0020/Nitab4.5_0003101g0060/Nit…	34	rRNA metabolic process
BP	GO:0030307	16/274	63/24955	6.63591e-18	9.87803e-16	4.241e-16	Nitab4.5_0000045g0120/Nitab4.5_0000047g0010/Nitab4.5_0003866g0030/Nitab4.5_0004280g0140/Nitab4.5_0004287g0030/Nitab4.5_0004394g0020/Nitab4.5_0004434g0010/Nitab4.5_0005745g0040/Nitab4.5_0006192g0020/Nitab4.5_0006206g0010/Nitab4.5_0007329g0020/Nitab4.5_0007329g0040/Nitab4.5_0007329g0050/Nitab4.5_0012093g0010/Nitab4.5_0013984g0020/Nitab4.5_0027546g0010	16	positive regulation of cell growth
BP	GO:0010272	12/274	25/24955	1.10455e-17	1.43868e-15	6.17676e-16	Nitab4.5_0000045g0120/Nitab4.5_0003866g0030/Nitab4.5_0004434g0010/Nitab4.5_0005745g0040/Nitab4.5_0006192g0020/Nitab4.5_0006206g0010/Nitab4.5_0007329g0020/Nitab4.5_0007329g0040/Nitab4.5_0007329g0050/Nitab4.5_0012093g0010/Nitab4.5_0013984g0020/Nitab4.5_0027546g0010	12	response to silver ion
BP	GO:0048639	14/274	43/24955	1.5642e-17	1.81099e-15	7.77525e-16	Nitab4.5_0000045g0120/Nitab4.5_0003866g0030/Nitab4.5_0004280g0140/Nitab4.5_0004287g0030/Nitab4.5_0004434g0010/Nitab4.5_0005745g0040/Nitab4.5_0006192g0020/Nitab4.5_0006206g0010/Nitab4.5_0007329g0020/Nitab4.5_0007329g0040/Nitab4.5_0007329g0050/Nitab4.5_0012093g0010/Nitab4.5_0013984g0020/Nitab4.5_0027546g0010	14	positive regulation of developmental growth
BP	GO:0051130	28/274	315/24955	1.8053e-17	1.88113e-15	8.07636e-16	Nitab4.5_0000045g0120/Nitab4.5_0000284g0010/Nitab4.5_0000604g0020/Nitab4.5_0001158g0090/Nitab4.5_0001301g0060/Nitab4.5_0001480g0050/Nitab4.5_0001599g0030/Nitab4.5_0001644g0090/Nitab4.5_0002312g0010/Nitab4.5_0003866g0030/Nitab4.5_0004280g0140/Nitab4.5_0004287g0030/Nitab4.5_0004310g0020/Nitab4.5_0004412g0040/Nitab4.5_0004434g0010/Nitab4.5_0004538g0010/Nitab4.5_0005745g0040/Nitab4.5_0006192g0020/Nit…	28	positive regulation of cellular component organization
BP	GO:0006364	30/274	389/24955	6.23024e-17	5.90174e-15	2.53383e-15	Nitab4.5_0000021g0710/Nitab4.5_0000108g0370/Nitab4.5_0000108g0390/Nitab4.5_0000235g0120/Nitab4.5_0000378g0050/Nitab4.5_0000621g0150/Nitab4.5_0000671g0170/Nitab4.5_0000948g0120/Nitab4.5_0001298g0020/Nitab4.5_0001370g0040/Nitab4.5_0001651g0120/Nitab4.5_0002535g0010/Nitab4.5_0002596g0050/Nitab4.5_0002719g0080/Nitab4.5_0003006g0020/Nitab4.5_0003314g0010/Nitab4.5_0003841g0090/Nitab4.5_0004077g0020/Nit…	30	rRNA processing
BP	GO:0071216	14/274	53/24955	4.35082e-16	3.77796e-14	1.62202e-14	Nitab4.5_0000045g0120/Nitab4.5_0003866g0030/Nitab4.5_0004280g0140/Nitab4.5_0004287g0030/Nitab4.5_0004434g0010/Nitab4.5_0005745g0040/Nitab4.5_0006192g0020/Nitab4.5_0006206g0010/Nitab4.5_0007329g0020/Nitab4.5_0007329g0040/Nitab4.5_0007329g0050/Nitab4.5_0012093g0010/Nitab4.5_0013984g0020/Nitab4.5_0027546g0010	14	cellular response to biotic stimulus
BP	GO:0043687	13/274	45/24955	1.3527e-15	1.08424e-13	4.65503e-14	Nitab4.5_0000022g0280/Nitab4.5_0000253g0020/Nitab4.5_0000284g0010/Nitab4.5_0000533g0090/Nitab4.5_0000604g0020/Nitab4.5_0000888g0090/Nitab4.5_0001480g0050/Nitab4.5_0001484g0010/Nitab4.5_0001507g0080/Nitab4.5_0005723g0010/Nitab4.5_0006922g0020/Nitab4.5_0007369g0030/Nitab4.5_0010275g0030	13	post-translational protein modification
BP	GO:0019220	28/274	375/24955	1.63423e-15	1.13525e-13	4.87402e-14	Nitab4.5_0000003g0700/Nitab4.5_0000047g0010/Nitab4.5_0000150g0090/Nitab4.5_0000157g0190/Nitab4.5_0000401g0230/Nitab4.5_0000745g0010/Nitab4.5_0001158g0040/Nitab4.5_0001301g0060/Nitab4.5_0001599g0030/Nitab4.5_0001652g0060/Nitab4.5_0001769g0120/Nitab4.5_0001967g0060/Nitab4.5_0002643g0010/Nitab4.5_0003101g0060/Nitab4.5_0003218g0050/Nitab4.5_0003221g0010/Nitab4.5_0004037g0010/Nitab4.5_0004347g0060/Nit…	28	regulation of phosphate metabolic process
BP	GO:0051174	28/274	375/24955	1.63423e-15	1.13525e-13	4.87402e-14	Nitab4.5_0000003g0700/Nitab4.5_0000047g0010/Nitab4.5_0000150g0090/Nitab4.5_0000157g0190/Nitab4.5_0000401g0230/Nitab4.5_0000745g0010/Nitab4.5_0001158g0040/Nitab4.5_0001301g0060/Nitab4.5_0001599g0030/Nitab4.5_0001652g0060/Nitab4.5_0001769g0120/Nitab4.5_0001967g0060/Nitab4.5_0002643g0010/Nitab4.5_0003101g0060/Nitab4.5_0003218g0050/Nitab4.5_0003221g0010/Nitab4.5_0004037g0010/Nitab4.5_0004347g0060/Nit…	28	regulation of phosphorus metabolic process
BP	GO:0046898	12/274	36/24955	2.38848e-15	1.464e-13	6.28548e-14	Nitab4.5_0000045g0120/Nitab4.5_0003866g0030/Nitab4.5_0004434g0010/Nitab4.5_0005745g0040/Nitab4.5_0006192g0020/Nitab4.5_0006206g0010/Nitab4.5_0007329g0020/Nitab4.5_0007329g0040/Nitab4.5_0007329g0050/Nitab4.5_0012093g0010/Nitab4.5_0013984g0020/Nitab4.5_0027546g0010	12	response to cycloheximide
BP	GO:0080001	12/274	36/24955	2.38848e-15	1.464e-13	6.28548e-14	Nitab4.5_0000045g0120/Nitab4.5_0003866g0030/Nitab4.5_0004434g0010/Nitab4.5_0005745g0040/Nitab4.5_0006192g0020/Nitab4.5_0006206g0010/Nitab4.5_0007329g0020/Nitab4.5_0007329g0040/Nitab4.5_0007329g0050/Nitab4.5_0012093g0010/Nitab4.5_0013984g0020/Nitab4.5_0027546g0010	12	mucilage extrusion from seed coat
BP	GO:0060992	12/274	41/24955	1.43561e-14	8.3106e-13	3.56804e-13	Nitab4.5_0000045g0120/Nitab4.5_0003866g0030/Nitab4.5_0004434g0010/Nitab4.5_0005745g0040/Nitab4.5_0006192g0020/Nitab4.5_0006206g0010/Nitab4.5_0007329g0020/Nitab4.5_0007329g0040/Nitab4.5_0007329g0050/Nitab4.5_0012093g0010/Nitab4.5_0013984g0020/Nitab4.5_0027546g0010	12	response to fungicide
BP	GO:0016571	20/274	184/24955	1.80487e-14	9.87609e-13	4.24017e-13	Nitab4.5_0000073g0020/Nitab4.5_0000093g0160/Nitab4.5_0000396g0220/Nitab4.5_0000397g0030/Nitab4.5_0000401g0230/Nitab4.5_0000419g0100/Nitab4.5_0001611g0030/Nitab4.5_0001652g0060/Nitab4.5_0002079g0070/Nitab4.5_0002385g0020/Nitab4.5_0002642g0040/Nitab4.5_0002842g0020/Nitab4.5_0003101g0060/Nitab4.5_0003532g0080/Nitab4.5_0004014g0070/Nitab4.5_0004240g0040/Nitab4.5_0004318g0010/Nitab4.5_0004347g0060/Nit…	20	histone methylation
BP	GO:0034968	18/274	140/24955	1.97515e-14	9.87609e-13	4.24017e-13	Nitab4.5_0000073g0020/Nitab4.5_0000093g0160/Nitab4.5_0000396g0220/Nitab4.5_0000397g0030/Nitab4.5_0000401g0230/Nitab4.5_0000419g0100/Nitab4.5_0001611g0030/Nitab4.5_0001652g0060/Nitab4.5_0002079g0070/Nitab4.5_0002385g0020/Nitab4.5_0002642g0040/Nitab4.5_0002842g0020/Nitab4.5_0003101g0060/Nitab4.5_0004014g0070/Nitab4.5_0004318g0010/Nitab4.5_0004347g0060/Nitab4.5_0005971g0020/Nitab4.5_0009192g0020	18	histone lysine methylation
BP	GO:1901654	12/274	42/24955	1.99038e-14	9.87609e-13	4.24017e-13	Nitab4.5_0000045g0120/Nitab4.5_0003866g0030/Nitab4.5_0004434g0010/Nitab4.5_0005745g0040/Nitab4.5_0006192g0020/Nitab4.5_0006206g0010/Nitab4.5_0007329g0020/Nitab4.5_0007329g0040/Nitab4.5_0007329g0050/Nitab4.5_0012093g0010/Nitab4.5_0013984g0020/Nitab4.5_0027546g0010	12	response to ketone
BP	GO:0006891	12/274	45/24955	5.02758e-14	2.38125e-12	1.02236e-12	Nitab4.5_0000164g0010/Nitab4.5_0000351g0180/Nitab4.5_0000352g0090/Nitab4.5_0000671g0030/Nitab4.5_0001840g0100/Nitab4.5_0002327g0020/Nitab4.5_0002438g0070/Nitab4.5_0003674g0060/Nitab4.5_0005484g0020/Nitab4.5_0006801g0050/Nitab4.5_0008606g0010/Nitab4.5_0008608g0010	12	intra-Golgi vesicle-mediated transport
BP	GO:0018022	18/274	153/24955	9.51405e-14	4.31028e-12	1.85056e-12	Nitab4.5_0000073g0020/Nitab4.5_0000093g0160/Nitab4.5_0000396g0220/Nitab4.5_0000397g0030/Nitab4.5_0000401g0230/Nitab4.5_0000419g0100/Nitab4.5_0001611g0030/Nitab4.5_0001652g0060/Nitab4.5_0002079g0070/Nitab4.5_0002385g0020/Nitab4.5_0002642g0040/Nitab4.5_0002842g0020/Nitab4.5_0003101g0060/Nitab4.5_0004014g0070/Nitab4.5_0004318g0010/Nitab4.5_0004347g0060/Nitab4.5_0005971g0020/Nitab4.5_0009192g0020	18	peptidyl-lysine methylation
BP	GO:0045927	16/274	112/24955	1.06701e-13	4.63261e-12	1.98895e-12	Nitab4.5_0000045g0120/Nitab4.5_0000047g0010/Nitab4.5_0003866g0030/Nitab4.5_0004280g0140/Nitab4.5_0004287g0030/Nitab4.5_0004394g0020/Nitab4.5_0004434g0010/Nitab4.5_0005745g0040/Nitab4.5_0006192g0020/Nitab4.5_0006206g0010/Nitab4.5_0007329g0020/Nitab4.5_0007329g0040/Nitab4.5_0007329g0050/Nitab4.5_0012093g0010/Nitab4.5_0013984g0020/Nitab4.5_0027546g0010	16	positive regulation of growth
BP	GO:0006479	20/274	207/24955	1.71911e-13	6.88964e-12	2.95797e-12	Nitab4.5_0000073g0020/Nitab4.5_0000093g0160/Nitab4.5_0000396g0220/Nitab4.5_0000397g0030/Nitab4.5_0000401g0230/Nitab4.5_0000419g0100/Nitab4.5_0001611g0030/Nitab4.5_0001652g0060/Nitab4.5_0002079g0070/Nitab4.5_0002385g0020/Nitab4.5_0002642g0040/Nitab4.5_0002842g0020/Nitab4.5_0003101g0060/Nitab4.5_0003532g0080/Nitab4.5_0004014g0070/Nitab4.5_0004240g0040/Nitab4.5_0004318g0010/Nitab4.5_0004347g0060/Nit…	20	protein methylation
BP	GO:0008213	20/274	207/24955	1.71911e-13	6.88964e-12	2.95797e-12	Nitab4.5_0000073g0020/Nitab4.5_0000093g0160/Nitab4.5_0000396g0220/Nitab4.5_0000397g0030/Nitab4.5_0000401g0230/Nitab4.5_0000419g0100/Nitab4.5_0001611g0030/Nitab4.5_0001652g0060/Nitab4.5_0002079g0070/Nitab4.5_0002385g0020/Nitab4.5_0002642g0040/Nitab4.5_0002842g0020/Nitab4.5_0003101g0060/Nitab4.5_0003532g0080/Nitab4.5_0004014g0070/Nitab4.5_0004240g0040/Nitab4.5_0004318g0010/Nitab4.5_0004347g0060/Nit…	20	protein alkylation
BP	GO:0048193	22/274	264/24955	2.14488e-13	8.27764e-12	3.55389e-12	Nitab4.5_0000164g0010/Nitab4.5_0000351g0180/Nitab4.5_0000352g0090/Nitab4.5_0000474g0050/Nitab4.5_0000593g0260/Nitab4.5_0000671g0030/Nitab4.5_0001727g0080/Nitab4.5_0001727g0090/Nitab4.5_0001755g0140/Nitab4.5_0001840g0100/Nitab4.5_0002327g0020/Nitab4.5_0002438g0070/Nitab4.5_0003431g0020/Nitab4.5_0003674g0060/Nitab4.5_0004905g0040/Nitab4.5_0005484g0020/Nitab4.5_0006801g0050/Nitab4.5_0007185g0020/Nit…	22	Golgi vesicle transport
BP	GO:0010214	14/274	82/24955	2.99717e-13	1.11537e-11	4.78871e-12	Nitab4.5_0000045g0120/Nitab4.5_0003866g0030/Nitab4.5_0004005g0020/Nitab4.5_0004434g0010/Nitab4.5_0005539g0030/Nitab4.5_0005745g0040/Nitab4.5_0006192g0020/Nitab4.5_0006206g0010/Nitab4.5_0007329g0020/Nitab4.5_0007329g0040/Nitab4.5_0007329g0050/Nitab4.5_0012093g0010/Nitab4.5_0013984g0020/Nitab4.5_0027546g0010	14	seed coat development
BP	GO:0045995	12/274	52/24955	3.37008e-13	1.16487e-11	5.00119e-12	Nitab4.5_0000045g0120/Nitab4.5_0003866g0030/Nitab4.5_0004434g0010/Nitab4.5_0005745g0040/Nitab4.5_0006192g0020/Nitab4.5_0006206g0010/Nitab4.5_0007329g0020/Nitab4.5_0007329g0040/Nitab4.5_0007329g0050/Nitab4.5_0012093g0010/Nitab4.5_0013984g0020/Nitab4.5_0027546g0010	12	regulation of embryonic development
BP	GO:0048359	12/274	52/24955	3.37008e-13	1.16487e-11	5.00119e-12	Nitab4.5_0000045g0120/Nitab4.5_0003866g0030/Nitab4.5_0004434g0010/Nitab4.5_0005745g0040/Nitab4.5_0006192g0020/Nitab4.5_0006206g0010/Nitab4.5_0007329g0020/Nitab4.5_0007329g0040/Nitab4.5_0007329g0050/Nitab4.5_0012093g0010/Nitab4.5_0013984g0020/Nitab4.5_0027546g0010	12	mucilage metabolic process involved in seed coat development
BP	GO:0031399	28/274	465/24955	3.46553e-13	1.16487e-11	5.00119e-12	Nitab4.5_0000003g0700/Nitab4.5_0000047g0010/Nitab4.5_0000150g0090/Nitab4.5_0000401g0230/Nitab4.5_0001158g0040/Nitab4.5_0001301g0060/Nitab4.5_0001599g0030/Nitab4.5_0001652g0060/Nitab4.5_0001967g0060/Nitab4.5_0002643g0010/Nitab4.5_0003101g0060/Nitab4.5_0003218g0050/Nitab4.5_0003221g0010/Nitab4.5_0003532g0080/Nitab4.5_0004037g0010/Nitab4.5_0004240g0040/Nitab4.5_0004280g0140/Nitab4.5_0004287g0030/Nit…	28	regulation of protein modification process
BP	GO:0030490	16/274	121/24955	3.67303e-13	1.19603e-11	5.13499e-12	Nitab4.5_0000021g0710/Nitab4.5_0000108g0370/Nitab4.5_0000108g0390/Nitab4.5_0000621g0150/Nitab4.5_0000671g0170/Nitab4.5_0001370g0040/Nitab4.5_0002535g0010/Nitab4.5_0003006g0020/Nitab4.5_0003314g0010/Nitab4.5_0004530g0070/Nitab4.5_0004546g0040/Nitab4.5_0004816g0020/Nitab4.5_0006512g0050/Nitab4.5_0008299g0020/Nitab4.5_0010414g0010/Nitab4.5_0023790g0010	16	maturation of SSU-rRNA
BP	GO:1902074	12/274	56/24955	8.76994e-13	2.76918e-11	1.18891e-11	Nitab4.5_0000045g0120/Nitab4.5_0003866g0030/Nitab4.5_0004434g0010/Nitab4.5_0005745g0040/Nitab4.5_0006192g0020/Nitab4.5_0006206g0010/Nitab4.5_0007329g0020/Nitab4.5_0007329g0040/Nitab4.5_0007329g0050/Nitab4.5_0012093g0010/Nitab4.5_0013984g0020/Nitab4.5_0027546g0010	12	response to salt
BP	GO:0042325	22/274	292/24955	1.63797e-12	5.0199e-11	2.15522e-11	Nitab4.5_0000047g0010/Nitab4.5_0000150g0090/Nitab4.5_0000157g0190/Nitab4.5_0000401g0230/Nitab4.5_0000745g0010/Nitab4.5_0001158g0040/Nitab4.5_0001301g0060/Nitab4.5_0001599g0030/Nitab4.5_0001652g0060/Nitab4.5_0001769g0120/Nitab4.5_0003101g0060/Nitab4.5_0003221g0010/Nitab4.5_0004037g0010/Nitab4.5_0004347g0060/Nitab4.5_0004394g0020/Nitab4.5_0004412g0040/Nitab4.5_0004538g0010/Nitab4.5_0005182g0010/Nit…	22	regulation of phosphorylation
BP	GO:0009944	12/274	59/24955	1.70766e-12	5.08396e-11	2.18273e-11	Nitab4.5_0000045g0120/Nitab4.5_0003866g0030/Nitab4.5_0004434g0010/Nitab4.5_0005745g0040/Nitab4.5_0006192g0020/Nitab4.5_0006206g0010/Nitab4.5_0007329g0020/Nitab4.5_0007329g0040/Nitab4.5_0007329g0050/Nitab4.5_0012093g0010/Nitab4.5_0013984g0020/Nitab4.5_0027546g0010	12	polarity specification of adaxial/abaxial axis
BP	GO:0006914	17/274	162/24955	3.08522e-12	8.68866e-11	3.73036e-11	Nitab4.5_0000047g0010/Nitab4.5_0000071g0280/Nitab4.5_0000222g0280/Nitab4.5_0000510g0020/Nitab4.5_0000745g0010/Nitab4.5_0001599g0030/Nitab4.5_0001769g0120/Nitab4.5_0001812g0090/Nitab4.5_0002344g0110/Nitab4.5_0002994g0090/Nitab4.5_0004280g0140/Nitab4.5_0004287g0030/Nitab4.5_0004394g0020/Nitab4.5_0004412g0040/Nitab4.5_0005479g0060/Nitab4.5_0008329g0020/Nitab4.5_0015727g0010	17	autophagy
BP	GO:0061919	17/274	162/24955	3.08522e-12	8.68866e-11	3.73036e-11	Nitab4.5_0000047g0010/Nitab4.5_0000071g0280/Nitab4.5_0000222g0280/Nitab4.5_0000510g0020/Nitab4.5_0000745g0010/Nitab4.5_0001599g0030/Nitab4.5_0001769g0120/Nitab4.5_0001812g0090/Nitab4.5_0002344g0110/Nitab4.5_0002994g0090/Nitab4.5_0004280g0140/Nitab4.5_0004287g0030/Nitab4.5_0004394g0020/Nitab4.5_0004412g0040/Nitab4.5_0005479g0060/Nitab4.5_0008329g0020/Nitab4.5_0015727g0010	17	process utilizing autophagic mechanism
BP	GO:0006890	12/274	67/24955	8.46257e-12	2.26103e-10	9.70741e-11	Nitab4.5_0000164g0010/Nitab4.5_0000351g0180/Nitab4.5_0000352g0090/Nitab4.5_0000671g0030/Nitab4.5_0001840g0100/Nitab4.5_0002327g0020/Nitab4.5_0002438g0070/Nitab4.5_0003674g0060/Nitab4.5_0005484g0020/Nitab4.5_0006801g0050/Nitab4.5_0008606g0010/Nitab4.5_0008608g0010	12	retrograde vesicle-mediated transport, Golgi to endoplasmic reticulum
BP	GO:0051568	12/274	67/24955	8.46257e-12	2.26103e-10	9.70741e-11	Nitab4.5_0000073g0020/Nitab4.5_0000093g0160/Nitab4.5_0000396g0220/Nitab4.5_0000419g0100/Nitab4.5_0001611g0030/Nitab4.5_0002079g0070/Nitab4.5_0002385g0020/Nitab4.5_0002642g0040/Nitab4.5_0002842g0020/Nitab4.5_0004014g0070/Nitab4.5_0004318g0010/Nitab4.5_0005971g0020	12	histone H3-K4 methylation
BP	GO:0009943	12/274	69/24955	1.21996e-11	3.1709e-10	1.36138e-10	Nitab4.5_0000045g0120/Nitab4.5_0003866g0030/Nitab4.5_0004434g0010/Nitab4.5_0005745g0040/Nitab4.5_0006192g0020/Nitab4.5_0006206g0010/Nitab4.5_0007329g0020/Nitab4.5_0007329g0040/Nitab4.5_0007329g0050/Nitab4.5_0012093g0010/Nitab4.5_0013984g0020/Nitab4.5_0027546g0010	12	adaxial/abaxial axis specification
BP	GO:0016570	25/274	427/24955	1.24767e-11	3.1709e-10	1.36138e-10	Nitab4.5_0000073g0020/Nitab4.5_0000093g0160/Nitab4.5_0000284g0010/Nitab4.5_0000396g0220/Nitab4.5_0000397g0030/Nitab4.5_0000401g0230/Nitab4.5_0000419g0100/Nitab4.5_0000604g0020/Nitab4.5_0001480g0050/Nitab4.5_0001611g0030/Nitab4.5_0001652g0060/Nitab4.5_0002079g0070/Nitab4.5_0002385g0020/Nitab4.5_0002642g0040/Nitab4.5_0002842g0020/Nitab4.5_0003101g0060/Nitab4.5_0003532g0080/Nitab4.5_0004014g0070/Nit…	25	histone modification
BP	GO:0022604	18/274	208/24955	1.85504e-11	4.60226e-10	1.97592e-10	Nitab4.5_0000045g0120/Nitab4.5_0000180g0150/Nitab4.5_0001301g0060/Nitab4.5_0003866g0030/Nitab4.5_0004280g0140/Nitab4.5_0004287g0030/Nitab4.5_0004434g0010/Nitab4.5_0005745g0040/Nitab4.5_0006192g0020/Nitab4.5_0006206g0010/Nitab4.5_0007329g0020/Nitab4.5_0007329g0040/Nitab4.5_0007329g0050/Nitab4.5_0008811g0020/Nitab4.5_0012093g0010/Nitab4.5_0013003g0010/Nitab4.5_0013984g0020/Nitab4.5_0027546g0010	18	regulation of cell morphogenesis
BP	GO:0010191	12/274	72/24955	2.06503e-11	4.89037e-10	2.09961e-10	Nitab4.5_0000045g0120/Nitab4.5_0003866g0030/Nitab4.5_0004434g0010/Nitab4.5_0005745g0040/Nitab4.5_0006192g0020/Nitab4.5_0006206g0010/Nitab4.5_0007329g0020/Nitab4.5_0007329g0040/Nitab4.5_0007329g0050/Nitab4.5_0012093g0010/Nitab4.5_0013984g0020/Nitab4.5_0027546g0010	12	mucilage metabolic process
BP	GO:0065001	12/274	72/24955	2.06503e-11	4.89037e-10	2.09961e-10	Nitab4.5_0000045g0120/Nitab4.5_0003866g0030/Nitab4.5_0004434g0010/Nitab4.5_0005745g0040/Nitab4.5_0006192g0020/Nitab4.5_0006206g0010/Nitab4.5_0007329g0020/Nitab4.5_0007329g0040/Nitab4.5_0007329g0050/Nitab4.5_0012093g0010/Nitab4.5_0013984g0020/Nitab4.5_0027546g0010	12	specification of axis polarity
BP	GO:0010073	24/274	403/24955	2.29658e-11	5.31786e-10	2.28315e-10	Nitab4.5_0000045g0120/Nitab4.5_0000047g0010/Nitab4.5_0000140g0090/Nitab4.5_0000497g0070/Nitab4.5_0001714g0020/Nitab4.5_0002314g0030/Nitab4.5_0003532g0080/Nitab4.5_0003725g0010/Nitab4.5_0003866g0030/Nitab4.5_0004240g0040/Nitab4.5_0004394g0020/Nitab4.5_0004434g0010/Nitab4.5_0005745g0040/Nitab4.5_0006192g0020/Nitab4.5_0006206g0010/Nitab4.5_0007329g0020/Nitab4.5_0007329g0040/Nitab4.5_0007329g0050/Nit…	24	meristem maintenance
BP	GO:0010072	10/274	44/24955	3.85988e-11	8.74347e-10	3.75389e-10	Nitab4.5_0000152g0190/Nitab4.5_0000543g0060/Nitab4.5_0001017g0010/Nitab4.5_0001303g0100/Nitab4.5_0002322g0070/Nitab4.5_0003463g0090/Nitab4.5_0007718g0020/Nitab4.5_0008575g0040/Nitab4.5_0009429g0020/Nitab4.5_0009866g0010	10	primary shoot apical meristem specification
BP	GO:0007389	26/274	493/24955	4.81973e-11	1.06854e-09	4.58765e-10	Nitab4.5_0000045g0120/Nitab4.5_0000235g0120/Nitab4.5_0000497g0070/Nitab4.5_0000543g0060/Nitab4.5_0001017g0010/Nitab4.5_0002314g0030/Nitab4.5_0002322g0070/Nitab4.5_0003532g0080/Nitab4.5_0003725g0010/Nitab4.5_0003866g0030/Nitab4.5_0004240g0040/Nitab4.5_0004434g0010/Nitab4.5_0005745g0040/Nitab4.5_0006192g0020/Nitab4.5_0006206g0010/Nitab4.5_0006401g0010/Nitab4.5_0007329g0020/Nitab4.5_0007329g0040/Nit…	26	pattern specification process
BP	GO:0003002	24/274	420/24955	5.39856e-11	1.17194e-09	5.03156e-10	Nitab4.5_0000045g0120/Nitab4.5_0000497g0070/Nitab4.5_0000543g0060/Nitab4.5_0001017g0010/Nitab4.5_0002314g0030/Nitab4.5_0002322g0070/Nitab4.5_0003532g0080/Nitab4.5_0003725g0010/Nitab4.5_0003866g0030/Nitab4.5_0004240g0040/Nitab4.5_0004434g0010/Nitab4.5_0005745g0040/Nitab4.5_0006192g0020/Nitab4.5_0006206g0010/Nitab4.5_0007329g0020/Nitab4.5_0007329g0040/Nitab4.5_0007329g0050/Nitab4.5_0007718g0020/Nit…	24	regionalization
BP	GO:0042327	16/274	172/24955	8.51156e-11	1.81001e-09	7.77102e-10	Nitab4.5_0000047g0010/Nitab4.5_0000150g0090/Nitab4.5_0000745g0010/Nitab4.5_0001158g0040/Nitab4.5_0001301g0060/Nitab4.5_0001599g0030/Nitab4.5_0001769g0120/Nitab4.5_0003221g0010/Nitab4.5_0004037g0010/Nitab4.5_0004394g0020/Nitab4.5_0004412g0040/Nitab4.5_0004538g0010/Nitab4.5_0005182g0010/Nitab4.5_0008117g0050/Nitab4.5_0008811g0020/Nitab4.5_0012369g0020	16	positive regulation of phosphorylation
BP	GO:0010562	16/274	174/24955	1.01286e-10	2.06941e-09	8.88471e-10	Nitab4.5_0000047g0010/Nitab4.5_0000150g0090/Nitab4.5_0000745g0010/Nitab4.5_0001158g0040/Nitab4.5_0001301g0060/Nitab4.5_0001599g0030/Nitab4.5_0001769g0120/Nitab4.5_0003221g0010/Nitab4.5_0004037g0010/Nitab4.5_0004394g0020/Nitab4.5_0004412g0040/Nitab4.5_0004538g0010/Nitab4.5_0005182g0010/Nitab4.5_0008117g0050/Nitab4.5_0008811g0020/Nitab4.5_0012369g0020	16	positive regulation of phosphorus metabolic process
BP	GO:0045937	16/274	174/24955	1.01286e-10	2.06941e-09	8.88471e-10	Nitab4.5_0000047g0010/Nitab4.5_0000150g0090/Nitab4.5_0000745g0010/Nitab4.5_0001158g0040/Nitab4.5_0001301g0060/Nitab4.5_0001599g0030/Nitab4.5_0001769g0120/Nitab4.5_0003221g0010/Nitab4.5_0004037g0010/Nitab4.5_0004394g0020/Nitab4.5_0004412g0040/Nitab4.5_0004538g0010/Nitab4.5_0005182g0010/Nitab4.5_0008117g0050/Nitab4.5_0008811g0020/Nitab4.5_0012369g0020	16	positive regulation of phosphate metabolic process
BP	GO:0009649	8/274	25/24955	1.75483e-10	3.51642e-09	1.50972e-09	Nitab4.5_0000143g0520/Nitab4.5_0000574g0300/Nitab4.5_0000622g0200/Nitab4.5_0001198g0320/Nitab4.5_0002396g0010/Nitab4.5_0004377g0010/Nitab4.5_0005875g0050/Nitab4.5_0009395g0010	8	entrainment of circadian clock
BP	GO:0000462	13/274	107/24955	1.83313e-10	3.604e-09	1.54733e-09	Nitab4.5_0000021g0710/Nitab4.5_0000108g0370/Nitab4.5_0000621g0150/Nitab4.5_0000671g0170/Nitab4.5_0001370g0040/Nitab4.5_0003006g0020/Nitab4.5_0004530g0070/Nitab4.5_0004546g0040/Nitab4.5_0004816g0020/Nitab4.5_0006512g0050/Nitab4.5_0008299g0020/Nitab4.5_0010414g0010/Nitab4.5_0023790g0010	13	maturation of SSU-rRNA from tricistronic rRNA transcript (SSU-rRNA, 5.8S rRNA, LSU-rRNA)
BP	GO:0042274	16/274	183/24955	2.15464e-10	4.15765e-09	1.78503e-09	Nitab4.5_0000021g0710/Nitab4.5_0000108g0370/Nitab4.5_0000108g0390/Nitab4.5_0000621g0150/Nitab4.5_0000671g0170/Nitab4.5_0001370g0040/Nitab4.5_0002535g0010/Nitab4.5_0003006g0020/Nitab4.5_0003314g0010/Nitab4.5_0004530g0070/Nitab4.5_0004546g0040/Nitab4.5_0004816g0020/Nitab4.5_0006512g0050/Nitab4.5_0008299g0020/Nitab4.5_0010414g0010/Nitab4.5_0023790g0010	16	ribosomal small subunit biogenesis
BP	GO:0090421	10/274	53/24955	2.78097e-10	5.26867e-09	2.26203e-09	Nitab4.5_0000152g0190/Nitab4.5_0000543g0060/Nitab4.5_0001017g0010/Nitab4.5_0001303g0100/Nitab4.5_0002322g0070/Nitab4.5_0003463g0090/Nitab4.5_0007718g0020/Nitab4.5_0008575g0040/Nitab4.5_0009429g0020/Nitab4.5_0009866g0010	10	embryonic meristem initiation
BP	GO:0009933	14/274	135/24955	3.09695e-10	5.76253e-09	2.47406e-09	Nitab4.5_0000152g0190/Nitab4.5_0000543g0060/Nitab4.5_0000805g0050/Nitab4.5_0000877g0070/Nitab4.5_0001017g0010/Nitab4.5_0001303g0100/Nitab4.5_0002322g0070/Nitab4.5_0003463g0090/Nitab4.5_0003532g0080/Nitab4.5_0004240g0040/Nitab4.5_0007718g0020/Nitab4.5_0008575g0040/Nitab4.5_0009429g0020/Nitab4.5_0009866g0010	14	meristem structural organization
BP	GO:0010564	19/274	279/24955	3.17719e-10	5.80812e-09	2.49364e-09	Nitab4.5_0000140g0090/Nitab4.5_0000334g0100/Nitab4.5_0000402g0120/Nitab4.5_0000779g0070/Nitab4.5_0001105g0080/Nitab4.5_0001301g0060/Nitab4.5_0001599g0030/Nitab4.5_0001714g0020/Nitab4.5_0002682g0120/Nitab4.5_0004412g0040/Nitab4.5_0004474g0060/Nitab4.5_0005022g0020/Nitab4.5_0006802g0040/Nitab4.5_0007892g0010/Nitab4.5_0008811g0020/Nitab4.5_0010544g0010/Nitab4.5_0011435g0020/Nitab4.5_0011843g0030/Nit…	19	regulation of cell cycle process
BP	GO:0045730	6/274	10/24955	3.35766e-10	6.03222e-09	2.58985e-09	Nitab4.5_0000150g0090/Nitab4.5_0001158g0040/Nitab4.5_0003221g0010/Nitab4.5_0004037g0010/Nitab4.5_0005182g0010/Nitab4.5_0012369g0020	6	respiratory burst
BP	GO:0001932	18/274	250/24955	3.83862e-10	6.7794e-09	2.91064e-09	Nitab4.5_0000047g0010/Nitab4.5_0000150g0090/Nitab4.5_0000401g0230/Nitab4.5_0001158g0040/Nitab4.5_0001301g0060/Nitab4.5_0001599g0030/Nitab4.5_0001652g0060/Nitab4.5_0003101g0060/Nitab4.5_0003221g0010/Nitab4.5_0004037g0010/Nitab4.5_0004347g0060/Nitab4.5_0004394g0020/Nitab4.5_0004412g0040/Nitab4.5_0004538g0010/Nitab4.5_0005182g0010/Nitab4.5_0008117g0050/Nitab4.5_0008811g0020/Nitab4.5_0012369g0020	18	regulation of protein phosphorylation
BP	GO:0006513	8/274	28/24955	4.90102e-10	8.51144e-09	3.65427e-09	Nitab4.5_0000284g0010/Nitab4.5_0000604g0020/Nitab4.5_0001480g0050/Nitab4.5_0002682g0120/Nitab4.5_0005022g0020/Nitab4.5_0006802g0040/Nitab4.5_0007892g0010/Nitab4.5_0010275g0030	8	protein monoubiquitination
BP	GO:0000422	8/274	31/24955	1.20896e-09	2.03184e-08	8.72341e-09	Nitab4.5_0000071g0280/Nitab4.5_0000745g0010/Nitab4.5_0001599g0030/Nitab4.5_0001769g0120/Nitab4.5_0002344g0110/Nitab4.5_0004412g0040/Nitab4.5_0005479g0060/Nitab4.5_0008329g0020	8	autophagy of mitochondrion
BP	GO:0061726	8/274	31/24955	1.20896e-09	2.03184e-08	8.72341e-09	Nitab4.5_0000071g0280/Nitab4.5_0000745g0010/Nitab4.5_0001599g0030/Nitab4.5_0001769g0120/Nitab4.5_0002344g0110/Nitab4.5_0004412g0040/Nitab4.5_0005479g0060/Nitab4.5_0008329g0020	8	mitochondrion disassembly
BP	GO:0033135	6/274	12/24955	1.45031e-09	2.39877e-08	1.02988e-08	Nitab4.5_0000401g0230/Nitab4.5_0001301g0060/Nitab4.5_0001652g0060/Nitab4.5_0003101g0060/Nitab4.5_0004347g0060/Nitab4.5_0008811g0020	6	regulation of peptidyl-serine phosphorylation
BP	GO:0000209	16/274	209/24955	1.52559e-09	2.48385e-08	1.06641e-08	Nitab4.5_0000194g0280/Nitab4.5_0000284g0010/Nitab4.5_0000604g0020/Nitab4.5_0001480g0050/Nitab4.5_0002314g0100/Nitab4.5_0002682g0120/Nitab4.5_0002751g0050/Nitab4.5_0004280g0140/Nitab4.5_0004287g0030/Nitab4.5_0005022g0020/Nitab4.5_0006802g0040/Nitab4.5_0007892g0010/Nitab4.5_0008551g0030/Nitab4.5_0008835g0030/Nitab4.5_0010275g0030/Nitab4.5_0011782g0010	16	protein polyubiquitination
BP	GO:0010393	12/274	104/24955	1.70207e-09	2.72856e-08	1.17147e-08	Nitab4.5_0000045g0120/Nitab4.5_0003866g0030/Nitab4.5_0004434g0010/Nitab4.5_0005745g0040/Nitab4.5_0006192g0020/Nitab4.5_0006206g0010/Nitab4.5_0007329g0020/Nitab4.5_0007329g0040/Nitab4.5_0007329g0050/Nitab4.5_0012093g0010/Nitab4.5_0013984g0020/Nitab4.5_0027546g0010	12	galacturonan metabolic process
BP	GO:0009411	17/274	245/24955	2.09642e-09	3.30981e-08	1.42102e-08	Nitab4.5_0000284g0010/Nitab4.5_0000604g0020/Nitab4.5_0001480g0050/Nitab4.5_0001599g0030/Nitab4.5_0002314g0100/Nitab4.5_0002396g0010/Nitab4.5_0002682g0120/Nitab4.5_0004377g0010/Nitab4.5_0004412g0040/Nitab4.5_0004526g0050/Nitab4.5_0005022g0020/Nitab4.5_0006472g0010/Nitab4.5_0006552g0030/Nitab4.5_0006802g0040/Nitab4.5_0007892g0010/Nitab4.5_0008551g0030/Nitab4.5_0010275g0030	17	response to UV
BP	GO:0009955	12/274	109/24955	2.93916e-09	4.57105e-08	1.96252e-08	Nitab4.5_0000045g0120/Nitab4.5_0003866g0030/Nitab4.5_0004434g0010/Nitab4.5_0005745g0040/Nitab4.5_0006192g0020/Nitab4.5_0006206g0010/Nitab4.5_0007329g0020/Nitab4.5_0007329g0040/Nitab4.5_0007329g0050/Nitab4.5_0012093g0010/Nitab4.5_0013984g0020/Nitab4.5_0027546g0010	12	adaxial/abaxial pattern specification
BP	GO:0009845	23/274	475/24955	3.393e-09	5.19927e-08	2.23223e-08	Nitab4.5_0000045g0120/Nitab4.5_0000150g0090/Nitab4.5_0000215g0100/Nitab4.5_0000308g0050/Nitab4.5_0000557g0030/Nitab4.5_0001158g0040/Nitab4.5_0003221g0010/Nitab4.5_0003866g0030/Nitab4.5_0004037g0010/Nitab4.5_0004172g0080/Nitab4.5_0004434g0010/Nitab4.5_0005182g0010/Nitab4.5_0005515g0060/Nitab4.5_0005745g0040/Nitab4.5_0006192g0020/Nitab4.5_0006206g0010/Nitab4.5_0007329g0020/Nitab4.5_0007329g0040/Nit…	23	seed germination
BP	GO:0048532	14/274	163/24955	3.73023e-09	5.63319e-08	2.41853e-08	Nitab4.5_0000152g0190/Nitab4.5_0000543g0060/Nitab4.5_0000805g0050/Nitab4.5_0000877g0070/Nitab4.5_0001017g0010/Nitab4.5_0001303g0100/Nitab4.5_0002322g0070/Nitab4.5_0003463g0090/Nitab4.5_0003532g0080/Nitab4.5_0004240g0040/Nitab4.5_0007718g0020/Nitab4.5_0008575g0040/Nitab4.5_0009429g0020/Nitab4.5_0009866g0010	14	anatomical structure arrangement
BP	GO:0001934	14/274	164/24955	4.03877e-09	6.012e-08	2.58117e-08	Nitab4.5_0000047g0010/Nitab4.5_0000150g0090/Nitab4.5_0001158g0040/Nitab4.5_0001301g0060/Nitab4.5_0001599g0030/Nitab4.5_0003221g0010/Nitab4.5_0004037g0010/Nitab4.5_0004394g0020/Nitab4.5_0004412g0040/Nitab4.5_0004538g0010/Nitab4.5_0005182g0010/Nitab4.5_0008117g0050/Nitab4.5_0008811g0020/Nitab4.5_0012369g0020	14	positive regulation of protein phosphorylation
BP	GO:0006356	7/274	25/24955	7.23372e-09	1.04659e-07	4.49337e-08	Nitab4.5_0000378g0050/Nitab4.5_0000401g0230/Nitab4.5_0001298g0020/Nitab4.5_0001652g0060/Nitab4.5_0003101g0060/Nitab4.5_0004347g0060/Nitab4.5_0004432g0020	7	regulation of transcription by RNA polymerase I
BP	GO:0045943	7/274	25/24955	7.23372e-09	1.04659e-07	4.49337e-08	Nitab4.5_0000378g0050/Nitab4.5_0000401g0230/Nitab4.5_0001298g0020/Nitab4.5_0001652g0060/Nitab4.5_0003101g0060/Nitab4.5_0004347g0060/Nitab4.5_0004432g0020	7	positive regulation of transcription by RNA polymerase I
BP	GO:0051510	12/274	118/24955	7.33212e-09	1.04659e-07	4.49337e-08	Nitab4.5_0000045g0120/Nitab4.5_0003866g0030/Nitab4.5_0004434g0010/Nitab4.5_0005745g0040/Nitab4.5_0006192g0020/Nitab4.5_0006206g0010/Nitab4.5_0007329g0020/Nitab4.5_0007329g0040/Nitab4.5_0007329g0050/Nitab4.5_0012093g0010/Nitab4.5_0013984g0020/Nitab4.5_0027546g0010	12	regulation of unidimensional cell growth
BP	GO:0022603	20/274	381/24955	9.69448e-09	1.35724e-07	5.82712e-08	Nitab4.5_0000045g0120/Nitab4.5_0000180g0150/Nitab4.5_0001301g0060/Nitab4.5_0001599g0030/Nitab4.5_0003866g0030/Nitab4.5_0004280g0140/Nitab4.5_0004287g0030/Nitab4.5_0004412g0040/Nitab4.5_0004434g0010/Nitab4.5_0005745g0040/Nitab4.5_0006192g0020/Nitab4.5_0006206g0010/Nitab4.5_0007329g0020/Nitab4.5_0007329g0040/Nitab4.5_0007329g0050/Nitab4.5_0008811g0020/Nitab4.5_0012093g0010/Nitab4.5_0013003g0010/Nit…	20	regulation of anatomical structure morphogenesis
BP	GO:0009798	12/274	121/24955	9.76899e-09	1.35724e-07	5.82712e-08	Nitab4.5_0000045g0120/Nitab4.5_0003866g0030/Nitab4.5_0004434g0010/Nitab4.5_0005745g0040/Nitab4.5_0006192g0020/Nitab4.5_0006206g0010/Nitab4.5_0007329g0020/Nitab4.5_0007329g0040/Nitab4.5_0007329g0050/Nitab4.5_0012093g0010/Nitab4.5_0013984g0020/Nitab4.5_0027546g0010	12	axis specification
BP	GO:0043410	8/274	40/24955	1.08199e-08	1.48347e-07	6.36906e-08	Nitab4.5_0000150g0090/Nitab4.5_0001158g0040/Nitab4.5_0001599g0030/Nitab4.5_0003221g0010/Nitab4.5_0004037g0010/Nitab4.5_0004412g0040/Nitab4.5_0005182g0010/Nitab4.5_0012369g0020	8	positive regulation of MAPK cascade
BP	GO:0001558	16/274	240/24955	1.11313e-08	1.50634e-07	6.46727e-08	Nitab4.5_0000045g0120/Nitab4.5_0000047g0010/Nitab4.5_0003866g0030/Nitab4.5_0004280g0140/Nitab4.5_0004287g0030/Nitab4.5_0004394g0020/Nitab4.5_0004434g0010/Nitab4.5_0005745g0040/Nitab4.5_0006192g0020/Nitab4.5_0006206g0010/Nitab4.5_0007329g0020/Nitab4.5_0007329g0040/Nitab4.5_0007329g0050/Nitab4.5_0012093g0010/Nitab4.5_0013984g0020/Nitab4.5_0027546g0010	16	regulation of cell growth
BP	GO:0018205	19/274	351/24955	1.40325e-08	1.8746e-07	8.04834e-08	Nitab4.5_0000073g0020/Nitab4.5_0000093g0160/Nitab4.5_0000396g0220/Nitab4.5_0000397g0030/Nitab4.5_0000401g0230/Nitab4.5_0000419g0100/Nitab4.5_0001611g0030/Nitab4.5_0001652g0060/Nitab4.5_0002079g0070/Nitab4.5_0002385g0020/Nitab4.5_0002642g0040/Nitab4.5_0002842g0020/Nitab4.5_0003101g0060/Nitab4.5_0004014g0070/Nitab4.5_0004318g0010/Nitab4.5_0004347g0060/Nitab4.5_0005971g0020/Nitab4.5_0009192g0020/Nit…	19	peptidyl-lysine modification
BP	GO:0010014	10/274	81/24955	2.04515e-08	2.69588e-07	1.15744e-07	Nitab4.5_0000152g0190/Nitab4.5_0000543g0060/Nitab4.5_0001017g0010/Nitab4.5_0001303g0100/Nitab4.5_0002322g0070/Nitab4.5_0003463g0090/Nitab4.5_0007718g0020/Nitab4.5_0008575g0040/Nitab4.5_0009429g0020/Nitab4.5_0009866g0010	10	meristem initiation
BP	GO:0016236	11/274	104/24955	2.06977e-08	2.69588e-07	1.15744e-07	Nitab4.5_0000071g0280/Nitab4.5_0000510g0020/Nitab4.5_0000745g0010/Nitab4.5_0001769g0120/Nitab4.5_0001812g0090/Nitab4.5_0002344g0110/Nitab4.5_0004280g0140/Nitab4.5_0004287g0030/Nitab4.5_0005479g0060/Nitab4.5_0008329g0020/Nitab4.5_0015727g0010	11	macroautophagy
BP	GO:0009647	7/274	29/24955	2.26216e-08	2.91008e-07	1.2494e-07	Nitab4.5_0000143g0520/Nitab4.5_0000574g0300/Nitab4.5_0000622g0200/Nitab4.5_0001198g0320/Nitab4.5_0002396g0010/Nitab4.5_0004377g0010/Nitab4.5_0005875g0050	7	skotomorphogenesis
BP	GO:0009909	20/274	402/24955	2.37114e-08	3.01308e-07	1.29362e-07	Nitab4.5_0000045g0120/Nitab4.5_0000073g0020/Nitab4.5_0002079g0070/Nitab4.5_0002642g0040/Nitab4.5_0002842g0020/Nitab4.5_0003532g0080/Nitab4.5_0003866g0030/Nitab4.5_0004005g0020/Nitab4.5_0004240g0040/Nitab4.5_0004434g0010/Nitab4.5_0005539g0030/Nitab4.5_0005745g0040/Nitab4.5_0006192g0020/Nitab4.5_0006206g0010/Nitab4.5_0007329g0020/Nitab4.5_0007329g0040/Nitab4.5_0007329g0050/Nitab4.5_0012093g0010/Nit…	20	regulation of flower development
BP	GO:0045786	13/274	159/24955	2.45547e-08	3.08265e-07	1.32349e-07	Nitab4.5_0000222g0280/Nitab4.5_0000334g0100/Nitab4.5_0000402g0120/Nitab4.5_0001105g0080/Nitab4.5_0001599g0030/Nitab4.5_0002682g0120/Nitab4.5_0002994g0090/Nitab4.5_0004412g0040/Nitab4.5_0005022g0020/Nitab4.5_0006802g0040/Nitab4.5_0007892g0010/Nitab4.5_0011843g0030/Nitab4.5_0012134g0010	13	negative regulation of cell cycle
BP	GO:1903008	8/274	45/24955	2.89206e-08	3.58019e-07	1.53711e-07	Nitab4.5_0000071g0280/Nitab4.5_0000745g0010/Nitab4.5_0001599g0030/Nitab4.5_0001769g0120/Nitab4.5_0002344g0110/Nitab4.5_0004412g0040/Nitab4.5_0005479g0060/Nitab4.5_0008329g0020	8	organelle disassembly
BP	GO:1902533	10/274	84/24955	2.9205e-08	3.58019e-07	1.53711e-07	Nitab4.5_0000150g0090/Nitab4.5_0001158g0040/Nitab4.5_0001599g0030/Nitab4.5_0001755g0140/Nitab4.5_0003221g0010/Nitab4.5_0004037g0010/Nitab4.5_0004412g0040/Nitab4.5_0005182g0010/Nitab4.5_0007527g0030/Nitab4.5_0012369g0020	10	positive regulation of intracellular signal transduction
BP	GO:0001666	14/274	194/24955	3.46556e-08	4.19897e-07	1.80277e-07	Nitab4.5_0000045g0120/Nitab4.5_0000457g0240/Nitab4.5_0003866g0030/Nitab4.5_0004434g0010/Nitab4.5_0004917g0040/Nitab4.5_0005745g0040/Nitab4.5_0006192g0020/Nitab4.5_0006206g0010/Nitab4.5_0007329g0020/Nitab4.5_0007329g0040/Nitab4.5_0007329g0050/Nitab4.5_0012093g0010/Nitab4.5_0013984g0020/Nitab4.5_0027546g0010	14	response to hypoxia
BP	GO:0048508	10/274	88/24955	4.59393e-08	5.50216e-07	2.36228e-07	Nitab4.5_0000152g0190/Nitab4.5_0000543g0060/Nitab4.5_0001017g0010/Nitab4.5_0001303g0100/Nitab4.5_0002322g0070/Nitab4.5_0003463g0090/Nitab4.5_0007718g0020/Nitab4.5_0008575g0040/Nitab4.5_0009429g0020/Nitab4.5_0009866g0010	10	embryonic meristem development
BP	GO:0043414	20/274	427/24955	6.38389e-08	7.5591e-07	3.2454e-07	Nitab4.5_0000073g0020/Nitab4.5_0000093g0160/Nitab4.5_0000396g0220/Nitab4.5_0000397g0030/Nitab4.5_0000401g0230/Nitab4.5_0000419g0100/Nitab4.5_0001611g0030/Nitab4.5_0001652g0060/Nitab4.5_0002079g0070/Nitab4.5_0002385g0020/Nitab4.5_0002642g0040/Nitab4.5_0002842g0020/Nitab4.5_0003101g0060/Nitab4.5_0003532g0080/Nitab4.5_0004014g0070/Nitab4.5_0004240g0040/Nitab4.5_0004318g0010/Nitab4.5_0004347g0060/Nit…	20	macromolecule methylation
BP	GO:1902531	16/274	273/24955	6.7445e-08	7.89637e-07	3.3902e-07	Nitab4.5_0000008g0740/Nitab4.5_0000150g0090/Nitab4.5_0000401g0230/Nitab4.5_0001158g0040/Nitab4.5_0001599g0030/Nitab4.5_0001652g0060/Nitab4.5_0001755g0140/Nitab4.5_0003101g0060/Nitab4.5_0003221g0010/Nitab4.5_0004037g0010/Nitab4.5_0004347g0060/Nitab4.5_0004412g0040/Nitab4.5_0005182g0010/Nitab4.5_0007527g0030/Nitab4.5_0009193g0010/Nitab4.5_0012369g0020	16	regulation of intracellular signal transduction
BP	GO:0000045	8/274	50/24955	6.86943e-08	7.95328e-07	3.41463e-07	Nitab4.5_0000071g0280/Nitab4.5_0000510g0020/Nitab4.5_0000745g0010/Nitab4.5_0001769g0120/Nitab4.5_0001812g0090/Nitab4.5_0002344g0110/Nitab4.5_0005479g0060/Nitab4.5_0008329g0020	8	autophagosome assembly
BP	GO:0070534	6/274	22/24955	1.06782e-07	1.22272e-06	5.24957e-07	Nitab4.5_0000194g0280/Nitab4.5_0002751g0050/Nitab4.5_0004280g0140/Nitab4.5_0004287g0030/Nitab4.5_0008835g0030/Nitab4.5_0011782g0010	6	protein K63-linked ubiquitination
BP	GO:0010051	12/274	152/24955	1.25619e-07	1.42277e-06	6.10847e-07	Nitab4.5_0000497g0070/Nitab4.5_0000543g0060/Nitab4.5_0001017g0010/Nitab4.5_0002314g0030/Nitab4.5_0002322g0070/Nitab4.5_0003532g0080/Nitab4.5_0003725g0010/Nitab4.5_0004240g0040/Nitab4.5_0007718g0020/Nitab4.5_0009040g0020/Nitab4.5_0009429g0020/Nitab4.5_0009866g0010	12	xylem and phloem pattern formation
BP	GO:1905037	8/274	54/24955	1.28172e-07	1.43608e-06	6.1656e-07	Nitab4.5_0000071g0280/Nitab4.5_0000510g0020/Nitab4.5_0000745g0010/Nitab4.5_0001769g0120/Nitab4.5_0001812g0090/Nitab4.5_0002344g0110/Nitab4.5_0005479g0060/Nitab4.5_0008329g0020	8	autophagosome organization
BP	GO:0048509	18/274	366/24955	1.44005e-07	1.59631e-06	6.85354e-07	Nitab4.5_0000045g0120/Nitab4.5_0000287g0170/Nitab4.5_0000419g0100/Nitab4.5_0002385g0020/Nitab4.5_0003532g0080/Nitab4.5_0003677g0020/Nitab4.5_0003866g0030/Nitab4.5_0004240g0040/Nitab4.5_0004434g0010/Nitab4.5_0005745g0040/Nitab4.5_0006192g0020/Nitab4.5_0006206g0010/Nitab4.5_0007329g0020/Nitab4.5_0007329g0040/Nitab4.5_0007329g0050/Nitab4.5_0012093g0010/Nitab4.5_0013984g0020/Nitab4.5_0027546g0010	18	regulation of meristem development
BP	GO:0031929	6/274	24/24955	1.89106e-07	2.07419e-06	8.90525e-07	Nitab4.5_0000047g0010/Nitab4.5_0001755g0140/Nitab4.5_0004394g0020/Nitab4.5_0004538g0010/Nitab4.5_0007527g0030/Nitab4.5_0008117g0050	6	TOR signaling
BP	GO:0036293	14/274	223/24955	1.95734e-07	2.12453e-06	9.12139e-07	Nitab4.5_0000045g0120/Nitab4.5_0000457g0240/Nitab4.5_0003866g0030/Nitab4.5_0004434g0010/Nitab4.5_0004917g0040/Nitab4.5_0005745g0040/Nitab4.5_0006192g0020/Nitab4.5_0006206g0010/Nitab4.5_0007329g0020/Nitab4.5_0007329g0040/Nitab4.5_0007329g0050/Nitab4.5_0012093g0010/Nitab4.5_0013984g0020/Nitab4.5_0027546g0010	14	response to decreased oxygen levels
BP	GO:0070482	14/274	225/24955	2.18336e-07	2.34543e-06	1.00698e-06	Nitab4.5_0000045g0120/Nitab4.5_0000457g0240/Nitab4.5_0003866g0030/Nitab4.5_0004434g0010/Nitab4.5_0004917g0040/Nitab4.5_0005745g0040/Nitab4.5_0006192g0020/Nitab4.5_0006206g0010/Nitab4.5_0007329g0020/Nitab4.5_0007329g0040/Nitab4.5_0007329g0050/Nitab4.5_0012093g0010/Nitab4.5_0013984g0020/Nitab4.5_0027546g0010	14	response to oxygen levels
BP	GO:0018023	6/274	25/24955	2.46539e-07	2.62136e-06	1.12545e-06	Nitab4.5_0000401g0230/Nitab4.5_0000419g0100/Nitab4.5_0001652g0060/Nitab4.5_0002385g0020/Nitab4.5_0003101g0060/Nitab4.5_0004347g0060	6	peptidyl-lysine trimethylation
BP	GO:0010506	8/274	62/24955	3.86084e-07	4.06364e-06	1.74467e-06	Nitab4.5_0000047g0010/Nitab4.5_0000222g0280/Nitab4.5_0000745g0010/Nitab4.5_0001599g0030/Nitab4.5_0001769g0120/Nitab4.5_0002994g0090/Nitab4.5_0004394g0020/Nitab4.5_0004412g0040	8	regulation of autophagy
BP	GO:0010948	11/274	139/24955	4.13214e-07	4.30569e-06	1.84859e-06	Nitab4.5_0000334g0100/Nitab4.5_0000402g0120/Nitab4.5_0001105g0080/Nitab4.5_0001599g0030/Nitab4.5_0002682g0120/Nitab4.5_0004412g0040/Nitab4.5_0005022g0020/Nitab4.5_0006802g0040/Nitab4.5_0007892g0010/Nitab4.5_0011843g0030/Nitab4.5_0012134g0010	11	negative regulation of cell cycle process
BP	GO:0090068	9/274	87/24955	4.94022e-07	5.06627e-06	2.17513e-06	Nitab4.5_0000140g0090/Nitab4.5_0000402g0120/Nitab4.5_0000779g0070/Nitab4.5_0001301g0060/Nitab4.5_0001714g0020/Nitab4.5_0004474g0060/Nitab4.5_0008811g0020/Nitab4.5_0010544g0010/Nitab4.5_0011435g0020	9	positive regulation of cell cycle process
BP	GO:0043408	8/274	64/24955	4.95931e-07	5.06627e-06	2.17513e-06	Nitab4.5_0000150g0090/Nitab4.5_0001158g0040/Nitab4.5_0001599g0030/Nitab4.5_0003221g0010/Nitab4.5_0004037g0010/Nitab4.5_0004412g0040/Nitab4.5_0005182g0010/Nitab4.5_0012369g0020	8	regulation of MAPK cascade
BP	GO:0009641	7/274	45/24955	5.661e-07	5.72696e-06	2.45879e-06	Nitab4.5_0000143g0520/Nitab4.5_0000574g0300/Nitab4.5_0000622g0200/Nitab4.5_0001198g0320/Nitab4.5_0002396g0010/Nitab4.5_0004377g0010/Nitab4.5_0005875g0050	7	shade avoidance
BP	GO:0045787	11/274	144/24955	5.89244e-07	5.90377e-06	2.5347e-06	Nitab4.5_0000140g0090/Nitab4.5_0000402g0120/Nitab4.5_0000779g0070/Nitab4.5_0001301g0060/Nitab4.5_0001714g0020/Nitab4.5_0004005g0020/Nitab4.5_0004474g0060/Nitab4.5_0005539g0030/Nitab4.5_0008811g0020/Nitab4.5_0010544g0010/Nitab4.5_0011435g0020	11	positive regulation of cell cycle
BP	GO:0048609	19/274	452/24955	7.13147e-07	7.07714e-06	3.03847e-06	Nitab4.5_0000045g0120/Nitab4.5_0000397g0030/Nitab4.5_0000402g0120/Nitab4.5_0000826g0140/Nitab4.5_0000948g0120/Nitab4.5_0001618g0260/Nitab4.5_0002596g0050/Nitab4.5_0003866g0030/Nitab4.5_0004434g0010/Nitab4.5_0005745g0040/Nitab4.5_0006192g0020/Nitab4.5_0006206g0010/Nitab4.5_0007329g0020/Nitab4.5_0007329g0040/Nitab4.5_0007329g0050/Nitab4.5_0009192g0020/Nitab4.5_0012093g0010/Nitab4.5_0013984g0020/Nit…	19	multicellular organismal reproductive process
BP	GO:2000024	12/274	180/24955	7.81631e-07	7.68358e-06	3.29884e-06	Nitab4.5_0000045g0120/Nitab4.5_0003866g0030/Nitab4.5_0004434g0010/Nitab4.5_0005745g0040/Nitab4.5_0006192g0020/Nitab4.5_0006206g0010/Nitab4.5_0007329g0020/Nitab4.5_0007329g0040/Nitab4.5_0007329g0050/Nitab4.5_0012093g0010/Nitab4.5_0013984g0020/Nitab4.5_0027546g0010	12	regulation of leaf development
BP	GO:0022411	12/274	181/24955	8.29053e-07	8.07358e-06	3.46628e-06	Nitab4.5_0000071g0280/Nitab4.5_0000745g0010/Nitab4.5_0001158g0090/Nitab4.5_0001168g0020/Nitab4.5_0001599g0030/Nitab4.5_0001644g0090/Nitab4.5_0001769g0120/Nitab4.5_0002045g0020/Nitab4.5_0002344g0110/Nitab4.5_0004412g0040/Nitab4.5_0005479g0060/Nitab4.5_0008329g0020	12	cellular component disassembly
BP	GO:0032535	12/274	182/24955	8.7901e-07	8.48082e-06	3.64112e-06	Nitab4.5_0000047g0010/Nitab4.5_0000140g0090/Nitab4.5_0001158g0090/Nitab4.5_0001644g0090/Nitab4.5_0001714g0020/Nitab4.5_0002312g0010/Nitab4.5_0004310g0020/Nitab4.5_0004394g0020/Nitab4.5_0004538g0010/Nitab4.5_0008117g0050/Nitab4.5_0010544g0010/Nitab4.5_0011435g0020	12	regulation of cellular component size
BP	GO:0000398	17/274	384/24955	1.37763e-06	1.31697e-05	5.65422e-06	Nitab4.5_0000194g0280/Nitab4.5_0000593g0280/Nitab4.5_0000748g0110/Nitab4.5_0000826g0140/Nitab4.5_0001251g0010/Nitab4.5_0001618g0260/Nitab4.5_0001723g0010/Nitab4.5_0001797g0090/Nitab4.5_0001799g0050/Nitab4.5_0002751g0050/Nitab4.5_0003111g0030/Nitab4.5_0003111g0080/Nitab4.5_0006477g0030/Nitab4.5_0006564g0010/Nitab4.5_0008835g0030/Nitab4.5_0011782g0010/Nitab4.5_0014715g0010	17	mRNA splicing, via spliceosome
BP	GO:0031401	14/274	263/24955	1.4238e-06	1.3325e-05	5.7209e-06	Nitab4.5_0000047g0010/Nitab4.5_0000150g0090/Nitab4.5_0001158g0040/Nitab4.5_0001301g0060/Nitab4.5_0001599g0030/Nitab4.5_0003221g0010/Nitab4.5_0004037g0010/Nitab4.5_0004394g0020/Nitab4.5_0004412g0040/Nitab4.5_0004538g0010/Nitab4.5_0005182g0010/Nitab4.5_0008117g0050/Nitab4.5_0008811g0020/Nitab4.5_0012369g0020	14	positive regulation of protein modification process
BP	GO:0030968	6/274	33/24955	1.43225e-06	1.3325e-05	5.7209e-06	Nitab4.5_0000215g0100/Nitab4.5_0000308g0050/Nitab4.5_0000457g0240/Nitab4.5_0000557g0030/Nitab4.5_0004172g0080/Nitab4.5_0004917g0040	6	endoplasmic reticulum unfolded protein response
BP	GO:0032875	6/274	33/24955	1.43225e-06	1.3325e-05	5.7209e-06	Nitab4.5_0000140g0090/Nitab4.5_0001599g0030/Nitab4.5_0001714g0020/Nitab4.5_0004412g0040/Nitab4.5_0010544g0010/Nitab4.5_0011435g0020	6	regulation of DNA endoreduplication
BP	GO:0090066	12/274	192/24955	1.54599e-06	1.42559e-05	6.12058e-06	Nitab4.5_0000047g0010/Nitab4.5_0000140g0090/Nitab4.5_0001158g0090/Nitab4.5_0001644g0090/Nitab4.5_0001714g0020/Nitab4.5_0002312g0010/Nitab4.5_0004310g0020/Nitab4.5_0004394g0020/Nitab4.5_0004538g0010/Nitab4.5_0008117g0050/Nitab4.5_0010544g0010/Nitab4.5_0011435g0020	12	regulation of anatomical structure size
BP	GO:0000075	9/274	102/24955	1.91159e-06	1.74726e-05	7.50164e-06	Nitab4.5_0000334g0100/Nitab4.5_0000402g0120/Nitab4.5_0001105g0080/Nitab4.5_0002682g0120/Nitab4.5_0005022g0020/Nitab4.5_0006802g0040/Nitab4.5_0007892g0010/Nitab4.5_0011843g0030/Nitab4.5_0012134g0010	9	cell cycle checkpoint signaling
BP	GO:0006360	7/274	54/24955	2.03079e-06	1.82421e-05	7.83198e-06	Nitab4.5_0000378g0050/Nitab4.5_0000401g0230/Nitab4.5_0001298g0020/Nitab4.5_0001652g0060/Nitab4.5_0003101g0060/Nitab4.5_0004347g0060/Nitab4.5_0004432g0020	7	transcription by RNA polymerase I
BP	GO:0016579	7/274	54/24955	2.03079e-06	1.82421e-05	7.83198e-06	Nitab4.5_0000087g0250/Nitab4.5_0000245g0030/Nitab4.5_0000284g0010/Nitab4.5_0000604g0020/Nitab4.5_0001480g0050/Nitab4.5_0006443g0030/Nitab4.5_0010275g0030	7	protein deubiquitination
BP	GO:0032504	19/274	487/24955	2.14716e-06	1.91226e-05	8.21002e-06	Nitab4.5_0000045g0120/Nitab4.5_0000397g0030/Nitab4.5_0000402g0120/Nitab4.5_0000826g0140/Nitab4.5_0000948g0120/Nitab4.5_0001618g0260/Nitab4.5_0002596g0050/Nitab4.5_0003866g0030/Nitab4.5_0004434g0010/Nitab4.5_0005745g0040/Nitab4.5_0006192g0020/Nitab4.5_0006206g0010/Nitab4.5_0007329g0020/Nitab4.5_0007329g0040/Nitab4.5_0007329g0050/Nitab4.5_0009192g0020/Nitab4.5_0012093g0010/Nitab4.5_0013984g0020/Nit…	19	multicellular organism reproduction
BP	GO:0009624	12/274	199/24955	2.24819e-06	1.98527e-05	8.52347e-06	Nitab4.5_0000045g0120/Nitab4.5_0003866g0030/Nitab4.5_0004434g0010/Nitab4.5_0005745g0040/Nitab4.5_0006192g0020/Nitab4.5_0006206g0010/Nitab4.5_0007329g0020/Nitab4.5_0007329g0040/Nitab4.5_0007329g0050/Nitab4.5_0012093g0010/Nitab4.5_0013984g0020/Nitab4.5_0027546g0010	12	response to nematode
BP	GO:0051094	18/274	443/24955	2.27045e-06	1.98807e-05	8.53552e-06	Nitab4.5_0000045g0120/Nitab4.5_0000401g0230/Nitab4.5_0001652g0060/Nitab4.5_0003101g0060/Nitab4.5_0003866g0030/Nitab4.5_0004280g0140/Nitab4.5_0004287g0030/Nitab4.5_0004347g0060/Nitab4.5_0004434g0010/Nitab4.5_0005745g0040/Nitab4.5_0006192g0020/Nitab4.5_0006206g0010/Nitab4.5_0007329g0020/Nitab4.5_0007329g0040/Nitab4.5_0007329g0050/Nitab4.5_0012093g0010/Nitab4.5_0013984g0020/Nitab4.5_0027546g0010	18	positive regulation of developmental process
BP	GO:0070914	4/274	10/24955	2.8347e-06	2.41693e-05	1.03767e-05	Nitab4.5_0000284g0010/Nitab4.5_0000604g0020/Nitab4.5_0001480g0050/Nitab4.5_0010275g0030	4	UV-damage excision repair
BP	GO:2000736	4/274	10/24955	2.8347e-06	2.41693e-05	1.03767e-05	Nitab4.5_0000401g0230/Nitab4.5_0001652g0060/Nitab4.5_0003101g0060/Nitab4.5_0004347g0060	4	regulation of stem cell differentiation
BP	GO:2000738	4/274	10/24955	2.8347e-06	2.41693e-05	1.03767e-05	Nitab4.5_0000401g0230/Nitab4.5_0001652g0060/Nitab4.5_0003101g0060/Nitab4.5_0004347g0060	4	positive regulation of stem cell differentiation
BP	GO:1901988	9/274	107/24955	2.853e-06	2.41693e-05	1.03767e-05	Nitab4.5_0000334g0100/Nitab4.5_0000402g0120/Nitab4.5_0001105g0080/Nitab4.5_0002682g0120/Nitab4.5_0005022g0020/Nitab4.5_0006802g0040/Nitab4.5_0007892g0010/Nitab4.5_0011843g0030/Nitab4.5_0012134g0010	9	negative regulation of cell cycle phase transition
BP	GO:0044089	11/274	176/24955	4.22987e-06	3.51261e-05	1.50809e-05	Nitab4.5_0000284g0010/Nitab4.5_0000378g0050/Nitab4.5_0000604g0020/Nitab4.5_0001298g0020/Nitab4.5_0001480g0050/Nitab4.5_0002312g0010/Nitab4.5_0004310g0020/Nitab4.5_0004432g0020/Nitab4.5_0004538g0010/Nitab4.5_0008117g0050/Nitab4.5_0010275g0030	11	positive regulation of cellular component biogenesis
BP	GO:0006294	4/274	11/24955	4.41605e-06	3.51261e-05	1.50809e-05	Nitab4.5_0000284g0010/Nitab4.5_0000604g0020/Nitab4.5_0001480g0050/Nitab4.5_0010275g0030	4	nucleotide-excision repair, preincision complex assembly
BP	GO:0042790	4/274	11/24955	4.41605e-06	3.51261e-05	1.50809e-05	Nitab4.5_0000401g0230/Nitab4.5_0001652g0060/Nitab4.5_0003101g0060/Nitab4.5_0004347g0060	4	nucleolar large rRNA transcription by RNA polymerase I
BP	GO:0044380	4/274	11/24955	4.41605e-06	3.51261e-05	1.50809e-05	Nitab4.5_0000151g0400/Nitab4.5_0000779g0070/Nitab4.5_0000837g0070/Nitab4.5_0004474g0060	4	protein localization to cytoskeleton
BP	GO:0045740	4/274	11/24955	4.41605e-06	3.51261e-05	1.50809e-05	Nitab4.5_0000140g0090/Nitab4.5_0001714g0020/Nitab4.5_0010544g0010/Nitab4.5_0011435g0020	4	positive regulation of DNA replication
BP	GO:0072698	4/274	11/24955	4.41605e-06	3.51261e-05	1.50809e-05	Nitab4.5_0000151g0400/Nitab4.5_0000779g0070/Nitab4.5_0000837g0070/Nitab4.5_0004474g0060	4	protein localization to microtubule cytoskeleton
BP	GO:0090288	4/274	11/24955	4.41605e-06	3.51261e-05	1.50809e-05	Nitab4.5_0000279g0010/Nitab4.5_0000410g0410/Nitab4.5_0004483g0010/Nitab4.5_0005786g0010	4	negative regulation of cellular response to growth factor stimulus
BP	GO:2000105	4/274	11/24955	4.41605e-06	3.51261e-05	1.50809e-05	Nitab4.5_0000140g0090/Nitab4.5_0001714g0020/Nitab4.5_0010544g0010/Nitab4.5_0011435g0020	4	positive regulation of DNA-templated DNA replication
BP	GO:0034620	6/274	40/24955	4.65386e-06	3.67373e-05	1.57727e-05	Nitab4.5_0000215g0100/Nitab4.5_0000308g0050/Nitab4.5_0000457g0240/Nitab4.5_0000557g0030/Nitab4.5_0004172g0080/Nitab4.5_0004917g0040	6	cellular response to unfolded protein
BP	GO:0009553	15/274	338/24955	5.63159e-06	4.41212e-05	1.89428e-05	Nitab4.5_0000235g0120/Nitab4.5_0000671g0170/Nitab4.5_0000779g0070/Nitab4.5_0000826g0140/Nitab4.5_0001284g0090/Nitab4.5_0001618g0260/Nitab4.5_0001651g0120/Nitab4.5_0002719g0080/Nitab4.5_0004077g0020/Nitab4.5_0004474g0060/Nitab4.5_0006401g0010/Nitab4.5_0009496g0010/Nitab4.5_0012005g0010/Nitab4.5_0015534g0010/Nitab4.5_0023790g0010	15	embryo sac development
BP	GO:0000377	17/274	427/24955	5.70232e-06	4.43419e-05	1.90376e-05	Nitab4.5_0000194g0280/Nitab4.5_0000593g0280/Nitab4.5_0000748g0110/Nitab4.5_0000826g0140/Nitab4.5_0001251g0010/Nitab4.5_0001618g0260/Nitab4.5_0001723g0010/Nitab4.5_0001797g0090/Nitab4.5_0001799g0050/Nitab4.5_0002751g0050/Nitab4.5_0003111g0030/Nitab4.5_0003111g0080/Nitab4.5_0006477g0030/Nitab4.5_0006564g0010/Nitab4.5_0008835g0030/Nitab4.5_0011782g0010/Nitab4.5_0014715g0010	17	RNA splicing, via transesterification reactions with bulged adenosine as nucleophile
BP	GO:0000375	17/274	431/24955	6.44499e-06	4.97457e-05	2.13577e-05	Nitab4.5_0000194g0280/Nitab4.5_0000593g0280/Nitab4.5_0000748g0110/Nitab4.5_0000826g0140/Nitab4.5_0001251g0010/Nitab4.5_0001618g0260/Nitab4.5_0001723g0010/Nitab4.5_0001797g0090/Nitab4.5_0001799g0050/Nitab4.5_0002751g0050/Nitab4.5_0003111g0030/Nitab4.5_0003111g0080/Nitab4.5_0006477g0030/Nitab4.5_0006564g0010/Nitab4.5_0008835g0030/Nitab4.5_0011782g0010/Nitab4.5_0014715g0010	17	RNA splicing, via transesterification reactions
BP	GO:0032968	5/274	25/24955	6.82841e-06	5.23176e-05	2.24619e-05	Nitab4.5_0000073g0020/Nitab4.5_0002079g0070/Nitab4.5_0002642g0040/Nitab4.5_0002842g0020/Nitab4.5_0015727g0010	5	positive regulation of transcription elongation from RNA polymerase II promoter
BP	GO:0034644	6/274	44/24955	8.24969e-06	6.27458e-05	2.6939e-05	Nitab4.5_0000284g0010/Nitab4.5_0000604g0020/Nitab4.5_0001480g0050/Nitab4.5_0001599g0030/Nitab4.5_0004412g0040/Nitab4.5_0010275g0030	6	cellular response to UV
BP	GO:0007179	4/274	13/24955	9.40357e-06	6.90036e-05	2.96258e-05	Nitab4.5_0000279g0010/Nitab4.5_0000410g0410/Nitab4.5_0004483g0010/Nitab4.5_0005786g0010	4	transforming growth factor beta receptor signaling pathway
BP	GO:0017015	4/274	13/24955	9.40357e-06	6.90036e-05	2.96258e-05	Nitab4.5_0000279g0010/Nitab4.5_0000410g0410/Nitab4.5_0004483g0010/Nitab4.5_0005786g0010	4	regulation of transforming growth factor beta receptor signaling pathway
BP	GO:0033522	4/274	13/24955	9.40357e-06	6.90036e-05	2.96258e-05	Nitab4.5_0000284g0010/Nitab4.5_0000604g0020/Nitab4.5_0001480g0050/Nitab4.5_0010275g0030	4	histone H2A ubiquitination
BP	GO:0043981	4/274	13/24955	9.40357e-06	6.90036e-05	2.96258e-05	Nitab4.5_0000093g0160/Nitab4.5_0000396g0220/Nitab4.5_0004318g0010/Nitab4.5_0005971g0020	4	histone H4-K5 acetylation
BP	GO:1903844	4/274	13/24955	9.40357e-06	6.90036e-05	2.96258e-05	Nitab4.5_0000279g0010/Nitab4.5_0000410g0410/Nitab4.5_0004483g0010/Nitab4.5_0005786g0010	4	regulation of cellular response to transforming growth factor beta stimulus
BP	GO:0010648	16/274	399/24955	9.84877e-06	7.12668e-05	3.05974e-05	Nitab4.5_0000008g0740/Nitab4.5_0000215g0100/Nitab4.5_0000279g0010/Nitab4.5_0000308g0050/Nitab4.5_0000410g0410/Nitab4.5_0000557g0030/Nitab4.5_0001301g0060/Nitab4.5_0001519g0100/Nitab4.5_0003606g0020/Nitab4.5_0004172g0080/Nitab4.5_0004483g0010/Nitab4.5_0005018g0040/Nitab4.5_0005786g0010/Nitab4.5_0008811g0020/Nitab4.5_0009193g0010/Nitab4.5_0012190g0010	16	negative regulation of cell communication
BP	GO:0023057	16/274	399/24955	9.84877e-06	7.12668e-05	3.05974e-05	Nitab4.5_0000008g0740/Nitab4.5_0000215g0100/Nitab4.5_0000279g0010/Nitab4.5_0000308g0050/Nitab4.5_0000410g0410/Nitab4.5_0000557g0030/Nitab4.5_0001301g0060/Nitab4.5_0001519g0100/Nitab4.5_0003606g0020/Nitab4.5_0004172g0080/Nitab4.5_0004483g0010/Nitab4.5_0005018g0040/Nitab4.5_0005786g0010/Nitab4.5_0008811g0020/Nitab4.5_0009193g0010/Nitab4.5_0012190g0010	16	negative regulation of signaling
BP	GO:0032786	5/274	27/24955	1.01909e-05	7.32339e-05	3.1442e-05	Nitab4.5_0000073g0020/Nitab4.5_0002079g0070/Nitab4.5_0002642g0040/Nitab4.5_0002842g0020/Nitab4.5_0015727g0010	5	positive regulation of DNA-templated transcription, elongation
BP	GO:0048638	16/274	416/24955	1.64702e-05	0.000117548	5.04675e-05	Nitab4.5_0000045g0120/Nitab4.5_0003532g0080/Nitab4.5_0003866g0030/Nitab4.5_0004240g0040/Nitab4.5_0004280g0140/Nitab4.5_0004287g0030/Nitab4.5_0004434g0010/Nitab4.5_0005745g0040/Nitab4.5_0006192g0020/Nitab4.5_0006206g0010/Nitab4.5_0007329g0020/Nitab4.5_0007329g0040/Nitab4.5_0007329g0050/Nitab4.5_0012093g0010/Nitab4.5_0013984g0020/Nitab4.5_0027546g0010	16	regulation of developmental growth
BP	GO:0000393	4/274	15/24955	1.76438e-05	0.000125067	5.36957e-05	Nitab4.5_0000194g0280/Nitab4.5_0002751g0050/Nitab4.5_0008835g0030/Nitab4.5_0011782g0010	4	spliceosomal conformational changes to generate catalytic conformation
BP	GO:0051054	8/274	105/24955	2.12e-05	0.000149259	6.40824e-05	Nitab4.5_0000140g0090/Nitab4.5_0000190g0110/Nitab4.5_0001714g0020/Nitab4.5_0002314g0100/Nitab4.5_0008551g0030/Nitab4.5_0009994g0040/Nitab4.5_0010544g0010/Nitab4.5_0011435g0020	8	positive regulation of DNA metabolic process
BP	GO:0043085	16/274	425/24955	2.13793e-05	0.000149512	6.41907e-05	Nitab4.5_0000047g0010/Nitab4.5_0000190g0110/Nitab4.5_0000593g0260/Nitab4.5_0000745g0010/Nitab4.5_0001599g0030/Nitab4.5_0001769g0120/Nitab4.5_0004280g0140/Nitab4.5_0004287g0030/Nitab4.5_0004394g0020/Nitab4.5_0004412g0040/Nitab4.5_0004538g0010/Nitab4.5_0005018g0040/Nitab4.5_0008117g0050/Nitab4.5_0009994g0040/Nitab4.5_0012190g0010/Nitab4.5_0012197g0010	16	positive regulation of catalytic activity
BP	GO:0044087	15/274	379/24955	2.17705e-05	0.000151233	6.49297e-05	Nitab4.5_0000284g0010/Nitab4.5_0000378g0050/Nitab4.5_0000593g0260/Nitab4.5_0000604g0020/Nitab4.5_0001298g0020/Nitab4.5_0001480g0050/Nitab4.5_0002312g0010/Nitab4.5_0004005g0020/Nitab4.5_0004310g0020/Nitab4.5_0004432g0020/Nitab4.5_0004538g0010/Nitab4.5_0005539g0030/Nitab4.5_0008117g0050/Nitab4.5_0010275g0030/Nitab4.5_0012197g0010	15	regulation of cellular component biogenesis
BP	GO:0043666	6/274	52/24955	2.21066e-05	0.00015255	6.54954e-05	Nitab4.5_0000003g0700/Nitab4.5_0001967g0060/Nitab4.5_0002643g0010/Nitab4.5_0003218g0050/Nitab4.5_0005816g0020/Nitab4.5_0006642g0040	6	regulation of phosphoprotein phosphatase activity
BP	GO:0034243	5/274	32/24955	2.4305e-05	0.000166617	7.15349e-05	Nitab4.5_0000073g0020/Nitab4.5_0002079g0070/Nitab4.5_0002642g0040/Nitab4.5_0002842g0020/Nitab4.5_0015727g0010	5	regulation of transcription elongation from RNA polymerase II promoter
BP	GO:1902905	6/274	53/24955	2.4701e-05	0.000168225	7.22251e-05	Nitab4.5_0001158g0090/Nitab4.5_0001644g0090/Nitab4.5_0002312g0010/Nitab4.5_0004310g0020/Nitab4.5_0004538g0010/Nitab4.5_0008117g0050	6	positive regulation of supramolecular fiber organization
BP	GO:0070925	16/274	431/24955	2.53351e-05	0.000171423	7.35982e-05	Nitab4.5_0000071g0280/Nitab4.5_0000093g0160/Nitab4.5_0000396g0220/Nitab4.5_0000510g0020/Nitab4.5_0000671g0170/Nitab4.5_0000745g0010/Nitab4.5_0001284g0090/Nitab4.5_0001769g0120/Nitab4.5_0001812g0090/Nitab4.5_0002344g0110/Nitab4.5_0004318g0010/Nitab4.5_0005479g0060/Nitab4.5_0005971g0020/Nitab4.5_0008329g0020/Nitab4.5_0012005g0010/Nitab4.5_0023790g0010	16	organelle assembly
BP	GO:0000165	8/274	109/24955	2.78165e-05	0.000186999	8.02854e-05	Nitab4.5_0000150g0090/Nitab4.5_0001158g0040/Nitab4.5_0001599g0030/Nitab4.5_0003221g0010/Nitab4.5_0004037g0010/Nitab4.5_0004412g0040/Nitab4.5_0005182g0010/Nitab4.5_0012369g0020	8	MAPK cascade
BP	GO:0002792	4/274	17/24955	3.02352e-05	0.00019094	8.19774e-05	Nitab4.5_0000008g0740/Nitab4.5_0005018g0040/Nitab4.5_0009193g0010/Nitab4.5_0012190g0010	4	negative regulation of peptide secretion
BP	GO:0031033	4/274	17/24955	3.02352e-05	0.00019094	8.19774e-05	Nitab4.5_0001168g0020/Nitab4.5_0002045g0020/Nitab4.5_0004538g0010/Nitab4.5_0008117g0050	4	myosin filament organization
BP	GO:0045013	4/274	17/24955	3.02352e-05	0.00019094	8.19774e-05	Nitab4.5_0000101g0030/Nitab4.5_0000754g0090/Nitab4.5_0005150g0060/Nitab4.5_0013087g0010	4	carbon catabolite repression of transcription
BP	GO:0045990	4/274	17/24955	3.02352e-05	0.00019094	8.19774e-05	Nitab4.5_0000101g0030/Nitab4.5_0000754g0090/Nitab4.5_0005150g0060/Nitab4.5_0013087g0010	4	carbon catabolite regulation of transcription
BP	GO:0050709	4/274	17/24955	3.02352e-05	0.00019094	8.19774e-05	Nitab4.5_0000008g0740/Nitab4.5_0005018g0040/Nitab4.5_0009193g0010/Nitab4.5_0012190g0010	4	negative regulation of protein secretion
BP	GO:0051048	4/274	17/24955	3.02352e-05	0.00019094	8.19774e-05	Nitab4.5_0000008g0740/Nitab4.5_0005018g0040/Nitab4.5_0009193g0010/Nitab4.5_0012190g0010	4	negative regulation of secretion
BP	GO:0061984	4/274	17/24955	3.02352e-05	0.00019094	8.19774e-05	Nitab4.5_0000101g0030/Nitab4.5_0000754g0090/Nitab4.5_0005150g0060/Nitab4.5_0013087g0010	4	catabolite repression
BP	GO:0061985	4/274	17/24955	3.02352e-05	0.00019094	8.19774e-05	Nitab4.5_0000101g0030/Nitab4.5_0000754g0090/Nitab4.5_0005150g0060/Nitab4.5_0013087g0010	4	carbon catabolite repression
BP	GO:1902750	4/274	17/24955	3.02352e-05	0.00019094	8.19774e-05	Nitab4.5_0002682g0120/Nitab4.5_0005022g0020/Nitab4.5_0006802g0040/Nitab4.5_0007892g0010	4	negative regulation of cell cycle G2/M phase transition
BP	GO:1903531	4/274	17/24955	3.02352e-05	0.00019094	8.19774e-05	Nitab4.5_0000008g0740/Nitab4.5_0005018g0040/Nitab4.5_0009193g0010/Nitab4.5_0012190g0010	4	negative regulation of secretion by cell
BP	GO:0008361	6/274	55/24955	3.06241e-05	0.000191079	8.20374e-05	Nitab4.5_0000047g0010/Nitab4.5_0000140g0090/Nitab4.5_0001714g0020/Nitab4.5_0004394g0020/Nitab4.5_0010544g0010/Nitab4.5_0011435g0020	6	regulation of cell size
BP	GO:0035304	6/274	55/24955	3.06241e-05	0.000191079	8.20374e-05	Nitab4.5_0000003g0700/Nitab4.5_0001967g0060/Nitab4.5_0002643g0010/Nitab4.5_0003218g0050/Nitab4.5_0005816g0020/Nitab4.5_0006642g0040	6	regulation of protein dephosphorylation
BP	GO:0031334	8/274	112/24955	3.38438e-05	0.000209545	8.99654e-05	Nitab4.5_0000284g0010/Nitab4.5_0000604g0020/Nitab4.5_0001480g0050/Nitab4.5_0002312g0010/Nitab4.5_0004310g0020/Nitab4.5_0004538g0010/Nitab4.5_0008117g0050/Nitab4.5_0010275g0030	8	positive regulation of protein-containing complex assembly
BP	GO:0006986	6/274	56/24955	3.39857e-05	0.000209545	8.99654e-05	Nitab4.5_0000215g0100/Nitab4.5_0000308g0050/Nitab4.5_0000457g0240/Nitab4.5_0000557g0030/Nitab4.5_0004172g0080/Nitab4.5_0004917g0040	6	response to unfolded protein
BP	GO:0051051	6/274	57/24955	3.76373e-05	0.000230694	9.90454e-05	Nitab4.5_0000008g0740/Nitab4.5_0004538g0010/Nitab4.5_0005018g0040/Nitab4.5_0008117g0050/Nitab4.5_0009193g0010/Nitab4.5_0012190g0010	6	negative regulation of transport
BP	GO:0090287	4/274	18/24955	3.85387e-05	0.000234838	0.000100825	Nitab4.5_0000279g0010/Nitab4.5_0000410g0410/Nitab4.5_0004483g0010/Nitab4.5_0005786g0010	4	regulation of cellular response to growth factor stimulus
BP	GO:0010492	6/274	58/24955	4.15968e-05	0.000251999	0.000108192	Nitab4.5_0000047g0010/Nitab4.5_0000140g0090/Nitab4.5_0001714g0020/Nitab4.5_0004394g0020/Nitab4.5_0010544g0010/Nitab4.5_0011435g0020	6	maintenance of shoot apical meristem identity
BP	GO:0051347	10/274	192/24955	5.54324e-05	0.000332457	0.000142736	Nitab4.5_0000047g0010/Nitab4.5_0000190g0110/Nitab4.5_0000745g0010/Nitab4.5_0001599g0030/Nitab4.5_0001769g0120/Nitab4.5_0004394g0020/Nitab4.5_0004412g0040/Nitab4.5_0004538g0010/Nitab4.5_0008117g0050/Nitab4.5_0009994g0040	10	positive regulation of transferase activity
BP	GO:0051495	6/274	61/24955	5.55159e-05	0.000332457	0.000142736	Nitab4.5_0001158g0090/Nitab4.5_0001644g0090/Nitab4.5_0002312g0010/Nitab4.5_0004310g0020/Nitab4.5_0004538g0010/Nitab4.5_0008117g0050	6	positive regulation of cytoskeleton organization
BP	GO:0009303	4/274	20/24955	5.99728e-05	0.000349116	0.000149888	Nitab4.5_0000401g0230/Nitab4.5_0001652g0060/Nitab4.5_0003101g0060/Nitab4.5_0004347g0060	4	rRNA transcription
BP	GO:0016574	4/274	20/24955	5.99728e-05	0.000349116	0.000149888	Nitab4.5_0000284g0010/Nitab4.5_0000604g0020/Nitab4.5_0001480g0050/Nitab4.5_0010275g0030	4	histone ubiquitination
BP	GO:0044804	4/274	20/24955	5.99728e-05	0.000349116	0.000149888	Nitab4.5_0000071g0280/Nitab4.5_0002344g0110/Nitab4.5_0005479g0060/Nitab4.5_0008329g0020	4	autophagy of nucleus
BP	GO:0071559	4/274	20/24955	5.99728e-05	0.000349116	0.000149888	Nitab4.5_0000279g0010/Nitab4.5_0000410g0410/Nitab4.5_0004483g0010/Nitab4.5_0005786g0010	4	response to transforming growth factor beta
BP	GO:0071560	4/274	20/24955	5.99728e-05	0.000349116	0.000149888	Nitab4.5_0000279g0010/Nitab4.5_0000410g0410/Nitab4.5_0004483g0010/Nitab4.5_0005786g0010	4	cellular response to transforming growth factor beta stimulus
BP	GO:0010305	6/274	62/24955	6.09033e-05	0.000352563	0.000151368	Nitab4.5_0000497g0070/Nitab4.5_0002314g0030/Nitab4.5_0003532g0080/Nitab4.5_0003725g0010/Nitab4.5_0004240g0040/Nitab4.5_0009040g0020	6	leaf vascular tissue pattern formation
BP	GO:0070646	7/274	91/24955	6.57116e-05	0.000378296	0.000162416	Nitab4.5_0000087g0250/Nitab4.5_0000245g0030/Nitab4.5_0000284g0010/Nitab4.5_0000604g0020/Nitab4.5_0001480g0050/Nitab4.5_0006443g0030/Nitab4.5_0010275g0030	7	protein modification by small protein removal
BP	GO:0007186	6/274	63/24955	6.67003e-05	0.000379791	0.000163058	Nitab4.5_0000152g0190/Nitab4.5_0000215g0100/Nitab4.5_0000308g0050/Nitab4.5_0000557g0030/Nitab4.5_0001303g0100/Nitab4.5_0004172g0080	6	G protein-coupled receptor signaling pathway
BP	GO:0010921	6/274	63/24955	6.67003e-05	0.000379791	0.000163058	Nitab4.5_0000003g0700/Nitab4.5_0001967g0060/Nitab4.5_0002643g0010/Nitab4.5_0003218g0050/Nitab4.5_0005816g0020/Nitab4.5_0006642g0040	6	regulation of phosphatase activity
BP	GO:0010026	10/274	197/24955	6.87561e-05	0.000389369	0.00016717	Nitab4.5_0000140g0090/Nitab4.5_0000319g0010/Nitab4.5_0000805g0050/Nitab4.5_0000877g0070/Nitab4.5_0001714g0020/Nitab4.5_0004005g0020/Nitab4.5_0005539g0030/Nitab4.5_0010544g0010/Nitab4.5_0011435g0020/Nitab4.5_0015003g0010	10	trichome differentiation
BP	GO:0048199	4/274	21/24955	7.34462e-05	0.000413681	0.000177608	Nitab4.5_0000593g0260/Nitab4.5_0001755g0140/Nitab4.5_0007527g0030/Nitab4.5_0012197g0010	4	vesicle targeting, to, from or within Golgi
BP	GO:0010228	16/274	474/24955	7.82671e-05	0.000436551	0.000187427	Nitab4.5_0000093g0160/Nitab4.5_0000143g0520/Nitab4.5_0000396g0220/Nitab4.5_0000419g0100/Nitab4.5_0000522g0110/Nitab4.5_0000574g0300/Nitab4.5_0000622g0200/Nitab4.5_0001198g0320/Nitab4.5_0001611g0030/Nitab4.5_0002385g0020/Nitab4.5_0002396g0010/Nitab4.5_0004014g0070/Nitab4.5_0004377g0010/Nitab4.5_0005875g0050/Nitab4.5_0009395g0010/Nitab4.5_0011138g0010	16	vegetative to reproductive phase transition of meristem
BP	GO:0042752	8/274	126/24955	7.83446e-05	0.000436551	0.000187427	Nitab4.5_0000143g0520/Nitab4.5_0000574g0300/Nitab4.5_0000622g0200/Nitab4.5_0001198g0320/Nitab4.5_0002396g0010/Nitab4.5_0004377g0010/Nitab4.5_0005875g0050/Nitab4.5_0009395g0010	8	regulation of circadian rhythm
BP	GO:0007033	9/274	162/24955	7.96138e-05	0.000438929	0.000188448	Nitab4.5_0000071g0280/Nitab4.5_0000510g0020/Nitab4.5_0000745g0010/Nitab4.5_0001769g0120/Nitab4.5_0001812g0090/Nitab4.5_0002344g0110/Nitab4.5_0005479g0060/Nitab4.5_0008329g0020/Nitab4.5_0015727g0010	9	vacuole organization
BP	GO:1901987	9/274	162/24955	7.96138e-05	0.000438929	0.000188448	Nitab4.5_0000334g0100/Nitab4.5_0000402g0120/Nitab4.5_0001105g0080/Nitab4.5_0002682g0120/Nitab4.5_0005022g0020/Nitab4.5_0006802g0040/Nitab4.5_0007892g0010/Nitab4.5_0011843g0030/Nitab4.5_0012134g0010	9	regulation of cell cycle phase transition
BP	GO:0035303	6/274	66/24955	8.67763e-05	0.000475899	0.000204321	Nitab4.5_0000003g0700/Nitab4.5_0001967g0060/Nitab4.5_0002643g0010/Nitab4.5_0003218g0050/Nitab4.5_0005816g0020/Nitab4.5_0006642g0040	6	regulation of dephosphorylation
BP	GO:0010638	10/274	203/24955	8.82512e-05	0.00048048	0.000206288	Nitab4.5_0001158g0090/Nitab4.5_0001301g0060/Nitab4.5_0001599g0030/Nitab4.5_0001644g0090/Nitab4.5_0002312g0010/Nitab4.5_0004310g0020/Nitab4.5_0004412g0040/Nitab4.5_0004538g0010/Nitab4.5_0008117g0050/Nitab4.5_0008811g0020	10	positive regulation of organelle organization
BP	GO:0006296	4/274	22/24955	8.89949e-05	0.00048048	0.000206288	Nitab4.5_0000284g0010/Nitab4.5_0000604g0020/Nitab4.5_0001480g0050/Nitab4.5_0010275g0030	4	nucleotide-excision repair, DNA incision, 5'-to lesion
BP	GO:2001233	4/274	22/24955	8.89949e-05	0.00048048	0.000206288	Nitab4.5_0001301g0060/Nitab4.5_0001599g0030/Nitab4.5_0004412g0040/Nitab4.5_0008811g0020	4	regulation of apoptotic signaling pathway
BP	GO:0046283	8/274	129/24955	9.24345e-05	0.000496478	0.000213156	Nitab4.5_0000143g0520/Nitab4.5_0000574g0300/Nitab4.5_0000622g0200/Nitab4.5_0001198g0320/Nitab4.5_0002396g0010/Nitab4.5_0004377g0010/Nitab4.5_0005875g0050/Nitab4.5_0009395g0010	8	anthocyanin-containing compound metabolic process
BP	GO:0032784	5/274	42/24955	9.38731e-05	0.000501619	0.000215363	Nitab4.5_0000073g0020/Nitab4.5_0002079g0070/Nitab4.5_0002642g0040/Nitab4.5_0002842g0020/Nitab4.5_0015727g0010	5	regulation of DNA-templated transcription, elongation
BP	GO:0051338	12/274	290/24955	9.52531e-05	0.000506397	0.000217414	Nitab4.5_0000047g0010/Nitab4.5_0000157g0190/Nitab4.5_0000190g0110/Nitab4.5_0000745g0010/Nitab4.5_0001599g0030/Nitab4.5_0001769g0120/Nitab4.5_0004394g0020/Nitab4.5_0004412g0040/Nitab4.5_0004538g0010/Nitab4.5_0008117g0050/Nitab4.5_0009994g0040/Nitab4.5_0014657g0010	12	regulation of transferase activity
BP	GO:0009640	9/274	166/24955	9.59929e-05	0.000507739	0.000217991	Nitab4.5_0000143g0520/Nitab4.5_0000522g0110/Nitab4.5_0000574g0300/Nitab4.5_0000622g0200/Nitab4.5_0001198g0320/Nitab4.5_0002396g0010/Nitab4.5_0004377g0010/Nitab4.5_0005875g0050/Nitab4.5_0011138g0010	9	photomorphogenesis
BP	GO:0009968	14/274	384/24955	9.82363e-05	0.000516981	0.000221959	Nitab4.5_0000008g0740/Nitab4.5_0000215g0100/Nitab4.5_0000279g0010/Nitab4.5_0000308g0050/Nitab4.5_0000410g0410/Nitab4.5_0000557g0030/Nitab4.5_0001301g0060/Nitab4.5_0001519g0100/Nitab4.5_0003606g0020/Nitab4.5_0004172g0080/Nitab4.5_0004483g0010/Nitab4.5_0005786g0010/Nitab4.5_0008811g0020/Nitab4.5_0009193g0010	14	negative regulation of signal transduction
BP	GO:0007094	4/274	23/24955	0.000106804	0.000550938	0.000236538	Nitab4.5_0000334g0100/Nitab4.5_0001105g0080/Nitab4.5_0011843g0030/Nitab4.5_0012134g0010	4	mitotic spindle assembly checkpoint signaling
BP	GO:0031577	4/274	23/24955	0.000106804	0.000550938	0.000236538	Nitab4.5_0000334g0100/Nitab4.5_0001105g0080/Nitab4.5_0011843g0030/Nitab4.5_0012134g0010	4	spindle checkpoint signaling
BP	GO:0071173	4/274	23/24955	0.000106804	0.000550938	0.000236538	Nitab4.5_0000334g0100/Nitab4.5_0001105g0080/Nitab4.5_0011843g0030/Nitab4.5_0012134g0010	4	spindle assembly checkpoint signaling
BP	GO:0071174	4/274	23/24955	0.000106804	0.000550938	0.000236538	Nitab4.5_0000334g0100/Nitab4.5_0001105g0080/Nitab4.5_0011843g0030/Nitab4.5_0012134g0010	4	mitotic spindle checkpoint signaling
BP	GO:0042273	10/274	210/24955	0.000116737	0.00059921	0.000257263	Nitab4.5_0000235g0120/Nitab4.5_0000501g0020/Nitab4.5_0000948g0120/Nitab4.5_0001284g0090/Nitab4.5_0002596g0050/Nitab4.5_0003841g0090/Nitab4.5_0004020g0010/Nitab4.5_0006401g0010/Nitab4.5_0012005g0010/Nitab4.5_0017643g0010	10	ribosomal large subunit biogenesis
BP	GO:0007088	6/274	70/24955	0.000120723	0.000616634	0.000264743	Nitab4.5_0000334g0100/Nitab4.5_0001105g0080/Nitab4.5_0001301g0060/Nitab4.5_0008811g0020/Nitab4.5_0011843g0030/Nitab4.5_0012134g0010	6	regulation of mitotic nuclear division
BP	GO:0048573	12/274	304/24955	0.000148115	0.00075286	0.00032323	Nitab4.5_0000143g0520/Nitab4.5_0000419g0100/Nitab4.5_0000522g0110/Nitab4.5_0000574g0300/Nitab4.5_0000622g0200/Nitab4.5_0001198g0320/Nitab4.5_0002385g0020/Nitab4.5_0002396g0010/Nitab4.5_0004377g0010/Nitab4.5_0005875g0050/Nitab4.5_0009395g0010/Nitab4.5_0011138g0010	12	photoperiodism, flowering
BP	GO:0033683	4/274	25/24955	0.000149964	0.00075489	0.000324102	Nitab4.5_0000284g0010/Nitab4.5_0000604g0020/Nitab4.5_0001480g0050/Nitab4.5_0010275g0030	4	nucleotide-excision repair, DNA incision
BP	GO:0090101	4/274	25/24955	0.000149964	0.00075489	0.000324102	Nitab4.5_0000279g0010/Nitab4.5_0000410g0410/Nitab4.5_0004483g0010/Nitab4.5_0005786g0010	4	negative regulation of transmembrane receptor protein serine/threonine kinase signaling pathway
BP	GO:0010449	6/274	73/24955	0.000152495	0.000763939	0.000327987	Nitab4.5_0000497g0070/Nitab4.5_0002314g0030/Nitab4.5_0003532g0080/Nitab4.5_0003725g0010/Nitab4.5_0004240g0040/Nitab4.5_0009040g0020	6	root meristem growth
BP	GO:0042023	6/274	74/24955	0.000164439	0.000819837	0.000351986	Nitab4.5_0000140g0090/Nitab4.5_0001599g0030/Nitab4.5_0001714g0020/Nitab4.5_0004412g0040/Nitab4.5_0010544g0010/Nitab4.5_0011435g0020	6	DNA endoreduplication
BP	GO:0045841	4/274	26/24955	0.000175706	0.000855543	0.000367316	Nitab4.5_0000334g0100/Nitab4.5_0001105g0080/Nitab4.5_0011843g0030/Nitab4.5_0012134g0010	4	negative regulation of mitotic metaphase/anaphase transition
BP	GO:0098781	4/274	26/24955	0.000175706	0.000855543	0.000367316	Nitab4.5_0000401g0230/Nitab4.5_0001652g0060/Nitab4.5_0003101g0060/Nitab4.5_0004347g0060	4	ncRNA transcription
BP	GO:1902100	4/274	26/24955	0.000175706	0.000855543	0.000367316	Nitab4.5_0000334g0100/Nitab4.5_0001105g0080/Nitab4.5_0011843g0030/Nitab4.5_0012134g0010	4	negative regulation of metaphase/anaphase transition of cell cycle
BP	GO:1905819	4/274	26/24955	0.000175706	0.000855543	0.000367316	Nitab4.5_0000334g0100/Nitab4.5_0001105g0080/Nitab4.5_0011843g0030/Nitab4.5_0012134g0010	4	negative regulation of chromosome separation
BP	GO:2000816	4/274	26/24955	0.000175706	0.000855543	0.000367316	Nitab4.5_0000334g0100/Nitab4.5_0001105g0080/Nitab4.5_0011843g0030/Nitab4.5_0012134g0010	4	negative regulation of mitotic sister chromatid separation
BP	GO:0031175	6/274	75/24955	0.000177112	0.000858375	0.000368532	Nitab4.5_0000093g0160/Nitab4.5_0000396g0220/Nitab4.5_0004280g0140/Nitab4.5_0004287g0030/Nitab4.5_0004318g0010/Nitab4.5_0005971g0020	6	neuron projection development
BP	GO:0043254	10/274	222/24955	0.000183633	0.000885861	0.000380332	Nitab4.5_0000284g0010/Nitab4.5_0000593g0260/Nitab4.5_0000604g0020/Nitab4.5_0001480g0050/Nitab4.5_0002312g0010/Nitab4.5_0004310g0020/Nitab4.5_0004538g0010/Nitab4.5_0008117g0050/Nitab4.5_0010275g0030/Nitab4.5_0012197g0010	10	regulation of protein-containing complex assembly
BP	GO:0043549	10/274	223/24955	0.000190428	0.000914406	0.000392588	Nitab4.5_0000047g0010/Nitab4.5_0000157g0190/Nitab4.5_0000745g0010/Nitab4.5_0001599g0030/Nitab4.5_0001769g0120/Nitab4.5_0004394g0020/Nitab4.5_0004412g0040/Nitab4.5_0004538g0010/Nitab4.5_0008117g0050/Nitab4.5_0014657g0010	10	regulation of kinase activity
BP	GO:2000232	3/274	11/24955	0.000202386	0.000967368	0.000415326	Nitab4.5_0000378g0050/Nitab4.5_0001298g0020/Nitab4.5_0004432g0020	3	regulation of rRNA processing
BP	GO:0010452	4/274	27/24955	0.000204492	0.00097297	0.000417731	Nitab4.5_0000073g0020/Nitab4.5_0002079g0070/Nitab4.5_0002642g0040/Nitab4.5_0002842g0020	4	histone H3-K36 methylation
BP	GO:0009967	12/274	317/24955	0.000217953	0.0010323	0.000443205	Nitab4.5_0000150g0090/Nitab4.5_0001158g0040/Nitab4.5_0001301g0060/Nitab4.5_0001599g0030/Nitab4.5_0001755g0140/Nitab4.5_0003221g0010/Nitab4.5_0004037g0010/Nitab4.5_0004412g0040/Nitab4.5_0005182g0010/Nitab4.5_0007527g0030/Nitab4.5_0008811g0020/Nitab4.5_0012369g0020	12	positive regulation of signal transduction
BP	GO:0051336	12/274	318/24955	0.000224327	0.00105769	0.000454104	Nitab4.5_0000003g0700/Nitab4.5_0000593g0260/Nitab4.5_0001967g0060/Nitab4.5_0002643g0010/Nitab4.5_0003218g0050/Nitab4.5_0004280g0140/Nitab4.5_0004287g0030/Nitab4.5_0005018g0040/Nitab4.5_0005816g0020/Nitab4.5_0006642g0040/Nitab4.5_0012190g0010/Nitab4.5_0012197g0010	12	regulation of hydrolase activity
BP	GO:0000819	8/274	147/24955	0.000228107	0.00107066	0.000459674	Nitab4.5_0000223g0310/Nitab4.5_0000334g0100/Nitab4.5_0001105g0080/Nitab4.5_0001599g0030/Nitab4.5_0004412g0040/Nitab4.5_0007099g0010/Nitab4.5_0011843g0030/Nitab4.5_0012134g0010	8	sister chromatid segregation
BP	GO:0009648	12/274	319/24955	0.00023086	0.00107873	0.000463137	Nitab4.5_0000143g0520/Nitab4.5_0000419g0100/Nitab4.5_0000522g0110/Nitab4.5_0000574g0300/Nitab4.5_0000622g0200/Nitab4.5_0001198g0320/Nitab4.5_0002385g0020/Nitab4.5_0002396g0010/Nitab4.5_0004377g0010/Nitab4.5_0005875g0050/Nitab4.5_0009395g0010/Nitab4.5_0011138g0010	12	photoperiodism
BP	GO:0090329	6/274	79/24955	0.000235716	0.00108572	0.000466139	Nitab4.5_0000140g0090/Nitab4.5_0001599g0030/Nitab4.5_0001714g0020/Nitab4.5_0004412g0040/Nitab4.5_0010544g0010/Nitab4.5_0011435g0020	6	regulation of DNA-templated DNA replication
BP	GO:0019985	4/274	28/24955	0.000236524	0.00108572	0.000466139	Nitab4.5_0002682g0120/Nitab4.5_0005022g0020/Nitab4.5_0006802g0040/Nitab4.5_0007892g0010	4	translesion synthesis
BP	GO:0033048	4/274	28/24955	0.000236524	0.00108572	0.000466139	Nitab4.5_0000334g0100/Nitab4.5_0001105g0080/Nitab4.5_0011843g0030/Nitab4.5_0012134g0010	4	negative regulation of mitotic sister chromatid segregation
BP	GO:1903725	4/274	28/24955	0.000236524	0.00108572	0.000466139	Nitab4.5_0000157g0190/Nitab4.5_0000745g0010/Nitab4.5_0001769g0120/Nitab4.5_0014657g0010	4	regulation of phospholipid metabolic process
BP	GO:0033674	8/274	150/24955	0.000261702	0.00119602	0.000513496	Nitab4.5_0000047g0010/Nitab4.5_0000745g0010/Nitab4.5_0001599g0030/Nitab4.5_0001769g0120/Nitab4.5_0004394g0020/Nitab4.5_0004412g0040/Nitab4.5_0004538g0010/Nitab4.5_0008117g0050	8	positive regulation of kinase activity
BP	GO:0009867	10/274	233/24955	0.000270813	0.001227	0.000526796	Nitab4.5_0000215g0100/Nitab4.5_0000308g0050/Nitab4.5_0000543g0060/Nitab4.5_0000557g0030/Nitab4.5_0001017g0010/Nitab4.5_0002322g0070/Nitab4.5_0004172g0080/Nitab4.5_0007718g0020/Nitab4.5_0009429g0020/Nitab4.5_0009866g0010	10	jasmonic acid mediated signaling pathway
BP	GO:0051224	4/274	29/24955	0.000272013	0.001227	0.000526796	Nitab4.5_0000008g0740/Nitab4.5_0005018g0040/Nitab4.5_0009193g0010/Nitab4.5_0012190g0010	4	negative regulation of protein transport
BP	GO:1904950	4/274	29/24955	0.000272013	0.001227	0.000526796	Nitab4.5_0000008g0740/Nitab4.5_0005018g0040/Nitab4.5_0009193g0010/Nitab4.5_0012190g0010	4	negative regulation of establishment of protein localization
BP	GO:0051052	11/274	279/24955	0.000281053	0.00126231	0.000541957	Nitab4.5_0000140g0090/Nitab4.5_0000190g0110/Nitab4.5_0000402g0120/Nitab4.5_0001599g0030/Nitab4.5_0001714g0020/Nitab4.5_0002314g0100/Nitab4.5_0004412g0040/Nitab4.5_0008551g0030/Nitab4.5_0009994g0040/Nitab4.5_0010544g0010/Nitab4.5_0011435g0020	11	regulation of DNA metabolic process
BP	GO:0002790	6/274	83/24955	0.000308601	0.00135663	0.000582452	Nitab4.5_0000008g0740/Nitab4.5_0000593g0260/Nitab4.5_0005018g0040/Nitab4.5_0009193g0010/Nitab4.5_0012190g0010/Nitab4.5_0012197g0010	6	peptide secretion
BP	GO:0009306	6/274	83/24955	0.000308601	0.00135663	0.000582452	Nitab4.5_0000008g0740/Nitab4.5_0000593g0260/Nitab4.5_0005018g0040/Nitab4.5_0009193g0010/Nitab4.5_0012190g0010/Nitab4.5_0012197g0010	6	protein secretion
BP	GO:0035592	6/274	83/24955	0.000308601	0.00135663	0.000582452	Nitab4.5_0000008g0740/Nitab4.5_0000593g0260/Nitab4.5_0005018g0040/Nitab4.5_0009193g0010/Nitab4.5_0012190g0010/Nitab4.5_0012197g0010	6	establishment of protein localization to extracellular region
BP	GO:0071692	6/274	83/24955	0.000308601	0.00135663	0.000582452	Nitab4.5_0000008g0740/Nitab4.5_0000593g0260/Nitab4.5_0005018g0040/Nitab4.5_0009193g0010/Nitab4.5_0012190g0010/Nitab4.5_0012197g0010	6	protein localization to extracellular region
BP	GO:0006349	4/274	30/24955	0.000311167	0.00135663	0.000582452	Nitab4.5_0000397g0030/Nitab4.5_0004005g0020/Nitab4.5_0005539g0030/Nitab4.5_0009192g0020	4	regulation of gene expression by genomic imprinting
BP	GO:0007169	4/274	30/24955	0.000311167	0.00135663	0.000582452	Nitab4.5_0001301g0060/Nitab4.5_0001599g0030/Nitab4.5_0004412g0040/Nitab4.5_0008811g0020	4	transmembrane receptor protein tyrosine kinase signaling pathway
BP	GO:0071514	4/274	30/24955	0.000311167	0.00135663	0.000582452	Nitab4.5_0000397g0030/Nitab4.5_0004005g0020/Nitab4.5_0005539g0030/Nitab4.5_0009192g0020	4	genomic imprinting
BP	GO:0035967	6/274	84/24955	0.00032932	0.0014298	0.000613865	Nitab4.5_0000215g0100/Nitab4.5_0000308g0050/Nitab4.5_0000457g0240/Nitab4.5_0000557g0030/Nitab4.5_0004172g0080/Nitab4.5_0004917g0040	6	cellular response to topologically incorrect protein
BP	GO:0023056	12/274	338/24955	0.000389545	0.00168426	0.000723112	Nitab4.5_0000150g0090/Nitab4.5_0001158g0040/Nitab4.5_0001301g0060/Nitab4.5_0001599g0030/Nitab4.5_0001755g0140/Nitab4.5_0003221g0010/Nitab4.5_0004037g0010/Nitab4.5_0004412g0040/Nitab4.5_0005182g0010/Nitab4.5_0007527g0030/Nitab4.5_0008811g0020/Nitab4.5_0012369g0020	12	positive regulation of signaling
BP	GO:0006903	4/274	32/24955	0.000401328	0.00170687	0.000732822	Nitab4.5_0000593g0260/Nitab4.5_0001755g0140/Nitab4.5_0007527g0030/Nitab4.5_0012197g0010	4	vesicle targeting
BP	GO:0033046	4/274	32/24955	0.000401328	0.00170687	0.000732822	Nitab4.5_0000334g0100/Nitab4.5_0001105g0080/Nitab4.5_0011843g0030/Nitab4.5_0012134g0010	4	negative regulation of sister chromatid segregation
BP	GO:0048863	4/274	32/24955	0.000401328	0.00170687	0.000732822	Nitab4.5_0000401g0230/Nitab4.5_0001652g0060/Nitab4.5_0003101g0060/Nitab4.5_0004347g0060	4	stem cell differentiation
BP	GO:0051985	4/274	32/24955	0.000401328	0.00170687	0.000732822	Nitab4.5_0000334g0100/Nitab4.5_0001105g0080/Nitab4.5_0011843g0030/Nitab4.5_0012134g0010	4	negative regulation of chromosome segregation
BP	GO:0032270	14/274	442/24955	0.000414013	0.00175282	0.00075255	Nitab4.5_0000047g0010/Nitab4.5_0000150g0090/Nitab4.5_0001158g0040/Nitab4.5_0001301g0060/Nitab4.5_0001599g0030/Nitab4.5_0003221g0010/Nitab4.5_0004037g0010/Nitab4.5_0004394g0020/Nitab4.5_0004412g0040/Nitab4.5_0004538g0010/Nitab4.5_0005182g0010/Nitab4.5_0008117g0050/Nitab4.5_0008811g0020/Nitab4.5_0012369g0020	14	positive regulation of cellular protein metabolic process
BP	GO:0010119	9/274	202/24955	0.000415496	0.00175282	0.00075255	Nitab4.5_0000143g0520/Nitab4.5_0000574g0300/Nitab4.5_0000622g0200/Nitab4.5_0000671g0170/Nitab4.5_0001198g0320/Nitab4.5_0002396g0010/Nitab4.5_0004377g0010/Nitab4.5_0005875g0050/Nitab4.5_0023790g0010	9	regulation of stomatal movement
BP	GO:1903047	15/274	498/24955	0.000439822	0.00184796	0.000793398	Nitab4.5_0000223g0310/Nitab4.5_0000334g0100/Nitab4.5_0000437g0180/Nitab4.5_0000779g0070/Nitab4.5_0001105g0080/Nitab4.5_0001168g0020/Nitab4.5_0001301g0060/Nitab4.5_0001599g0030/Nitab4.5_0002045g0020/Nitab4.5_0004412g0040/Nitab4.5_0004474g0060/Nitab4.5_0007099g0010/Nitab4.5_0008811g0020/Nitab4.5_0011843g0030/Nitab4.5_0012134g0010	15	mitotic cell cycle process
BP	GO:0051493	8/274	163/24955	0.000457395	0.00190642	0.000818495	Nitab4.5_0000779g0070/Nitab4.5_0001158g0090/Nitab4.5_0001644g0090/Nitab4.5_0002312g0010/Nitab4.5_0004310g0020/Nitab4.5_0004474g0060/Nitab4.5_0004538g0010/Nitab4.5_0008117g0050	8	regulation of cytoskeleton organization
BP	GO:0060627	8/274	163/24955	0.000457395	0.00190642	0.000818495	Nitab4.5_0000593g0260/Nitab4.5_0004280g0140/Nitab4.5_0004287g0030/Nitab4.5_0004538g0010/Nitab4.5_0005018g0040/Nitab4.5_0008117g0050/Nitab4.5_0012190g0010/Nitab4.5_0012197g0010	8	regulation of vesicle-mediated transport
BP	GO:0040029	14/274	447/24955	0.000462796	0.00192125	0.000824863	Nitab4.5_0000073g0020/Nitab4.5_0000152g0140/Nitab4.5_0000397g0030/Nitab4.5_0000805g0050/Nitab4.5_0000877g0070/Nitab4.5_0001303g0010/Nitab4.5_0001519g0100/Nitab4.5_0002079g0070/Nitab4.5_0002642g0040/Nitab4.5_0002842g0020/Nitab4.5_0003606g0020/Nitab4.5_0004005g0020/Nitab4.5_0005539g0030/Nitab4.5_0009192g0020	14	regulation of gene expression, epigenetic
BP	GO:0006275	6/274	90/24955	0.000477565	0.00197469	0.000847808	Nitab4.5_0000140g0090/Nitab4.5_0001599g0030/Nitab4.5_0001714g0020/Nitab4.5_0004412g0040/Nitab4.5_0010544g0010/Nitab4.5_0011435g0020	6	regulation of DNA replication
BP	GO:0010118	13/274	400/24955	0.000520659	0.00214437	0.000920657	Nitab4.5_0000143g0520/Nitab4.5_0000215g0100/Nitab4.5_0000308g0050/Nitab4.5_0000557g0030/Nitab4.5_0000574g0300/Nitab4.5_0000622g0200/Nitab4.5_0000671g0170/Nitab4.5_0001198g0320/Nitab4.5_0002396g0010/Nitab4.5_0004172g0080/Nitab4.5_0004377g0010/Nitab4.5_0005875g0050/Nitab4.5_0023790g0010	13	stomatal movement
BP	GO:0031669	14/274	454/24955	0.000539275	0.00220748	0.000947753	Nitab4.5_0000047g0010/Nitab4.5_0000101g0030/Nitab4.5_0000271g0260/Nitab4.5_0000457g0240/Nitab4.5_0000593g0260/Nitab4.5_0000754g0090/Nitab4.5_0004394g0020/Nitab4.5_0004538g0010/Nitab4.5_0004917g0040/Nitab4.5_0005150g0060/Nitab4.5_0006265g0010/Nitab4.5_0008117g0050/Nitab4.5_0012197g0010/Nitab4.5_0013087g0010	14	cellular response to nutrient levels
BP	GO:0090069	3/274	15/24955	0.000540219	0.00220748	0.000947753	Nitab4.5_0000378g0050/Nitab4.5_0001298g0020/Nitab4.5_0004432g0020	3	regulation of ribosome biogenesis
BP	GO:0006368	5/274	61/24955	0.000554087	0.00225531	0.000968285	Nitab4.5_0000073g0020/Nitab4.5_0002079g0070/Nitab4.5_0002642g0040/Nitab4.5_0002842g0020/Nitab4.5_0015727g0010	5	transcription elongation from RNA polymerase II promoter
BP	GO:0008608	4/274	35/24955	0.00056946	0.00230886	0.000991278	Nitab4.5_0000223g0310/Nitab4.5_0001105g0080/Nitab4.5_0007099g0010/Nitab4.5_0012134g0010	4	attachment of spindle microtubules to kinetochore
BP	GO:0010647	12/274	353/24955	0.000572604	0.00231261	0.000992888	Nitab4.5_0000150g0090/Nitab4.5_0001158g0040/Nitab4.5_0001301g0060/Nitab4.5_0001599g0030/Nitab4.5_0001755g0140/Nitab4.5_0003221g0010/Nitab4.5_0004037g0010/Nitab4.5_0004412g0040/Nitab4.5_0005182g0010/Nitab4.5_0007527g0030/Nitab4.5_0008811g0020/Nitab4.5_0012369g0020	12	positive regulation of cell communication
BP	GO:0051247	14/274	458/24955	0.000587622	0.0023641	0.00101499	Nitab4.5_0000047g0010/Nitab4.5_0000150g0090/Nitab4.5_0001158g0040/Nitab4.5_0001301g0060/Nitab4.5_0001599g0030/Nitab4.5_0003221g0010/Nitab4.5_0004037g0010/Nitab4.5_0004394g0020/Nitab4.5_0004412g0040/Nitab4.5_0004538g0010/Nitab4.5_0005182g0010/Nitab4.5_0008117g0050/Nitab4.5_0008811g0020/Nitab4.5_0012369g0020	14	positive regulation of protein metabolic process
BP	GO:0045839	4/274	36/24955	0.000635156	0.00253321	0.0010876	Nitab4.5_0000334g0100/Nitab4.5_0001105g0080/Nitab4.5_0011843g0030/Nitab4.5_0012134g0010	4	negative regulation of mitotic nuclear division
BP	GO:0045597	6/274	95/24955	0.000636949	0.00253321	0.0010876	Nitab4.5_0000401g0230/Nitab4.5_0001652g0060/Nitab4.5_0003101g0060/Nitab4.5_0004280g0140/Nitab4.5_0004287g0030/Nitab4.5_0004347g0060	6	positive regulation of cell differentiation
BP	GO:0051865	6/274	95/24955	0.000636949	0.00253321	0.0010876	Nitab4.5_0000284g0010/Nitab4.5_0000604g0020/Nitab4.5_0001480g0050/Nitab4.5_0002314g0100/Nitab4.5_0008551g0030/Nitab4.5_0010275g0030	6	protein autoubiquitination
BP	GO:0048666	6/274	96/24955	0.000673254	0.00266742	0.00114522	Nitab4.5_0000093g0160/Nitab4.5_0000396g0220/Nitab4.5_0004280g0140/Nitab4.5_0004287g0030/Nitab4.5_0004318g0010/Nitab4.5_0005971g0020	6	neuron development
BP	GO:0006909	4/274	37/24955	0.000706047	0.00278674	0.00119645	Nitab4.5_0000510g0020/Nitab4.5_0001812g0090/Nitab4.5_0004538g0010/Nitab4.5_0008117g0050	4	phagocytosis
BP	GO:0007091	4/274	38/24955	0.000782357	0.00300818	0.00129152	Nitab4.5_0000334g0100/Nitab4.5_0001105g0080/Nitab4.5_0011843g0030/Nitab4.5_0012134g0010	4	metaphase/anaphase transition of mitotic cell cycle
BP	GO:0010965	4/274	38/24955	0.000782357	0.00300818	0.00129152	Nitab4.5_0000334g0100/Nitab4.5_0001105g0080/Nitab4.5_0011843g0030/Nitab4.5_0012134g0010	4	regulation of mitotic sister chromatid separation
BP	GO:0030071	4/274	38/24955	0.000782357	0.00300818	0.00129152	Nitab4.5_0000334g0100/Nitab4.5_0001105g0080/Nitab4.5_0011843g0030/Nitab4.5_0012134g0010	4	regulation of mitotic metaphase/anaphase transition
BP	GO:0044784	4/274	38/24955	0.000782357	0.00300818	0.00129152	Nitab4.5_0000334g0100/Nitab4.5_0001105g0080/Nitab4.5_0011843g0030/Nitab4.5_0012134g0010	4	metaphase/anaphase transition of cell cycle
BP	GO:0090092	4/274	38/24955	0.000782357	0.00300818	0.00129152	Nitab4.5_0000279g0010/Nitab4.5_0000410g0410/Nitab4.5_0004483g0010/Nitab4.5_0005786g0010	4	regulation of transmembrane receptor protein serine/threonine kinase signaling pathway
BP	GO:1902099	4/274	38/24955	0.000782357	0.00300818	0.00129152	Nitab4.5_0000334g0100/Nitab4.5_0001105g0080/Nitab4.5_0011843g0030/Nitab4.5_0012134g0010	4	regulation of metaphase/anaphase transition of cell cycle
BP	GO:1905818	4/274	38/24955	0.000782357	0.00300818	0.00129152	Nitab4.5_0000334g0100/Nitab4.5_0001105g0080/Nitab4.5_0011843g0030/Nitab4.5_0012134g0010	4	regulation of chromosome separation
BP	GO:0009825	6/274	100/24955	0.000834763	0.00319788	0.00137297	Nitab4.5_0000140g0090/Nitab4.5_0001599g0030/Nitab4.5_0001714g0020/Nitab4.5_0004412g0040/Nitab4.5_0010544g0010/Nitab4.5_0011435g0020	6	multidimensional cell growth
BP	GO:0006301	4/274	39/24955	0.00086431	0.00327495	0.00140605	Nitab4.5_0002682g0120/Nitab4.5_0005022g0020/Nitab4.5_0006802g0040/Nitab4.5_0007892g0010	4	postreplication repair
BP	GO:1902749	4/274	39/24955	0.00086431	0.00327495	0.00140605	Nitab4.5_0002682g0120/Nitab4.5_0005022g0020/Nitab4.5_0006802g0040/Nitab4.5_0007892g0010	4	regulation of cell cycle G2/M phase transition
BP	GO:1903828	4/274	39/24955	0.00086431	0.00327495	0.00140605	Nitab4.5_0000008g0740/Nitab4.5_0005018g0040/Nitab4.5_0009193g0010/Nitab4.5_0012190g0010	4	negative regulation of protein localization
BP	GO:0044770	9/274	224/24955	0.000871254	0.0032893	0.00141222	Nitab4.5_0000334g0100/Nitab4.5_0000402g0120/Nitab4.5_0001105g0080/Nitab4.5_0002682g0120/Nitab4.5_0005022g0020/Nitab4.5_0006802g0040/Nitab4.5_0007892g0010/Nitab4.5_0011843g0030/Nitab4.5_0012134g0010	9	cell cycle phase transition
BP	GO:0140014	8/274	180/24955	0.000877186	0.00329974	0.0014167	Nitab4.5_0000223g0310/Nitab4.5_0000334g0100/Nitab4.5_0001105g0080/Nitab4.5_0001301g0060/Nitab4.5_0007099g0010/Nitab4.5_0008811g0020/Nitab4.5_0011843g0030/Nitab4.5_0012134g0010	8	mitotic nuclear division
BP	GO:0007399	8/274	182/24955	0.000942155	0.00351816	0.00151047	Nitab4.5_0000093g0160/Nitab4.5_0000396g0220/Nitab4.5_0000745g0010/Nitab4.5_0001769g0120/Nitab4.5_0004280g0140/Nitab4.5_0004287g0030/Nitab4.5_0004318g0010/Nitab4.5_0005971g0020	8	nervous system development
BP	GO:0030838	4/274	40/24955	0.000952131	0.00351816	0.00151047	Nitab4.5_0002312g0010/Nitab4.5_0004310g0020/Nitab4.5_0004538g0010/Nitab4.5_0008117g0050	4	positive regulation of actin filament polymerization
BP	GO:0031670	4/274	40/24955	0.000952131	0.00351816	0.00151047	Nitab4.5_0000101g0030/Nitab4.5_0000754g0090/Nitab4.5_0005150g0060/Nitab4.5_0013087g0010	4	cellular response to nutrient
BP	GO:0051306	4/274	40/24955	0.000952131	0.00351816	0.00151047	Nitab4.5_0000334g0100/Nitab4.5_0001105g0080/Nitab4.5_0011843g0030/Nitab4.5_0012134g0010	4	mitotic sister chromatid separation
BP	GO:0071363	4/274	40/24955	0.000952131	0.00351816	0.00151047	Nitab4.5_0000279g0010/Nitab4.5_0000410g0410/Nitab4.5_0004483g0010/Nitab4.5_0005786g0010	4	cellular response to growth factor stimulus
BP	GO:0000070	6/274	103/24955	0.000974332	0.00357663	0.00153558	Nitab4.5_0000223g0310/Nitab4.5_0000334g0100/Nitab4.5_0001105g0080/Nitab4.5_0007099g0010/Nitab4.5_0011843g0030/Nitab4.5_0012134g0010	6	mitotic sister chromatid segregation
BP	GO:0031570	5/274	69/24955	0.000974822	0.00357663	0.00153558	Nitab4.5_0000402g0120/Nitab4.5_0002682g0120/Nitab4.5_0005022g0020/Nitab4.5_0006802g0040/Nitab4.5_0007892g0010	5	DNA integrity checkpoint signaling
BP	GO:0006289	6/274	104/24955	0.00102463	0.00374619	0.00160837	Nitab4.5_0000284g0010/Nitab4.5_0000604g0020/Nitab4.5_0001480g0050/Nitab4.5_0002314g0100/Nitab4.5_0008551g0030/Nitab4.5_0010275g0030	6	nucleotide-excision repair
BP	GO:0000381	4/274	41/24955	0.00104604	0.00381111	0.00163625	Nitab4.5_0000748g0110/Nitab4.5_0001799g0050/Nitab4.5_0006477g0030/Nitab4.5_0006564g0010	4	regulation of alternative mRNA splicing, via spliceosome
BP	GO:0030182	6/274	105/24955	0.0010769	0.00389627	0.00167281	Nitab4.5_0000093g0160/Nitab4.5_0000396g0220/Nitab4.5_0004280g0140/Nitab4.5_0004287g0030/Nitab4.5_0004318g0010/Nitab4.5_0005971g0020	6	neuron differentiation
BP	GO:0051783	6/274	105/24955	0.0010769	0.00389627	0.00167281	Nitab4.5_0000334g0100/Nitab4.5_0001105g0080/Nitab4.5_0001301g0060/Nitab4.5_0008811g0020/Nitab4.5_0011843g0030/Nitab4.5_0012134g0010	6	regulation of nuclear division
BP	GO:0009646	7/274	144/24955	0.00109103	0.00393375	0.0016889	Nitab4.5_0000143g0520/Nitab4.5_0000574g0300/Nitab4.5_0000622g0200/Nitab4.5_0001198g0320/Nitab4.5_0002396g0010/Nitab4.5_0004377g0010/Nitab4.5_0005875g0050	7	response to absence of light
BP	GO:0008064	6/274	106/24955	0.00113118	0.00405049	0.00173902	Nitab4.5_0001158g0090/Nitab4.5_0001644g0090/Nitab4.5_0002312g0010/Nitab4.5_0004310g0020/Nitab4.5_0004538g0010/Nitab4.5_0008117g0050	6	regulation of actin polymerization or depolymerization
BP	GO:0030832	6/274	106/24955	0.00113118	0.00405049	0.00173902	Nitab4.5_0001158g0090/Nitab4.5_0001644g0090/Nitab4.5_0002312g0010/Nitab4.5_0004310g0020/Nitab4.5_0004538g0010/Nitab4.5_0008117g0050	6	regulation of actin filament length
BP	GO:0051784	4/274	42/24955	0.00114627	0.00409046	0.00175618	Nitab4.5_0000334g0100/Nitab4.5_0001105g0080/Nitab4.5_0011843g0030/Nitab4.5_0012134g0010	4	negative regulation of nuclear division
BP	GO:0031497	8/274	190/24955	0.00124164	0.00441566	0.00189581	Nitab4.5_0000234g0130/Nitab4.5_0000397g0030/Nitab4.5_0000805g0050/Nitab4.5_0000877g0070/Nitab4.5_0002837g0010/Nitab4.5_0004005g0020/Nitab4.5_0005539g0030/Nitab4.5_0009192g0020	8	chromatin assembly
BP	GO:0010267	4/274	43/24955	0.00125304	0.00444105	0.0019067	Nitab4.5_0000152g0140/Nitab4.5_0001303g0010/Nitab4.5_0001519g0100/Nitab4.5_0003606g0020	4	primary ta-siRNA processing
BP	GO:0035966	6/274	109/24955	0.0013067	0.00461551	0.00198161	Nitab4.5_0000215g0100/Nitab4.5_0000308g0050/Nitab4.5_0000457g0240/Nitab4.5_0000557g0030/Nitab4.5_0004172g0080/Nitab4.5_0004917g0040	6	response to topologically incorrect protein
BP	GO:0030334	4/274	44/24955	0.00136657	0.00474874	0.00203881	Nitab4.5_0001599g0030/Nitab4.5_0004280g0140/Nitab4.5_0004287g0030/Nitab4.5_0004412g0040	4	regulation of cell migration
BP	GO:0033047	4/274	44/24955	0.00136657	0.00474874	0.00203881	Nitab4.5_0000334g0100/Nitab4.5_0001105g0080/Nitab4.5_0011843g0030/Nitab4.5_0012134g0010	4	regulation of mitotic sister chromatid segregation
BP	GO:0070848	4/274	44/24955	0.00136657	0.00474874	0.00203881	Nitab4.5_0000279g0010/Nitab4.5_0000410g0410/Nitab4.5_0004483g0010/Nitab4.5_0005786g0010	4	response to growth factor
BP	GO:0044786	6/274	110/24955	0.00136959	0.00474874	0.00203881	Nitab4.5_0000140g0090/Nitab4.5_0001599g0030/Nitab4.5_0001714g0020/Nitab4.5_0004412g0040/Nitab4.5_0010544g0010/Nitab4.5_0011435g0020	6	cell cycle DNA replication
BP	GO:0110053	6/274	110/24955	0.00136959	0.00474874	0.00203881	Nitab4.5_0001158g0090/Nitab4.5_0001644g0090/Nitab4.5_0002312g0010/Nitab4.5_0004310g0020/Nitab4.5_0004538g0010/Nitab4.5_0008117g0050	6	regulation of actin filament organization
BP	GO:0065004	8/274	193/24955	0.00137176	0.00474874	0.00203881	Nitab4.5_0000234g0130/Nitab4.5_0000284g0010/Nitab4.5_0000604g0020/Nitab4.5_0000805g0050/Nitab4.5_0000877g0070/Nitab4.5_0001480g0050/Nitab4.5_0002837g0010/Nitab4.5_0010275g0030	8	protein-DNA complex assembly
BP	GO:0032273	4/274	45/24955	0.00148709	0.00513096	0.00220291	Nitab4.5_0002312g0010/Nitab4.5_0004310g0020/Nitab4.5_0004538g0010/Nitab4.5_0008117g0050	4	positive regulation of protein polymerization
BP	GO:0000380	4/274	46/24955	0.00161482	0.00551686	0.00236859	Nitab4.5_0000748g0110/Nitab4.5_0001799g0050/Nitab4.5_0006477g0030/Nitab4.5_0006564g0010	4	alternative mRNA splicing, via spliceosome
BP	GO:0040012	4/274	46/24955	0.00161482	0.00551686	0.00236859	Nitab4.5_0001599g0030/Nitab4.5_0004280g0140/Nitab4.5_0004287g0030/Nitab4.5_0004412g0040	4	regulation of locomotion
BP	GO:2000145	4/274	46/24955	0.00161482	0.00551686	0.00236859	Nitab4.5_0001599g0030/Nitab4.5_0004280g0140/Nitab4.5_0004287g0030/Nitab4.5_0004412g0040	4	regulation of cell motility
BP	GO:0010074	6/274	114/24955	0.00164455	0.00560008	0.00240432	Nitab4.5_0000047g0010/Nitab4.5_0000140g0090/Nitab4.5_0001714g0020/Nitab4.5_0004394g0020/Nitab4.5_0010544g0010/Nitab4.5_0011435g0020	6	maintenance of meristem identity
BP	GO:0051650	4/274	47/24955	0.00174998	0.00593966	0.00255011	Nitab4.5_0000593g0260/Nitab4.5_0001755g0140/Nitab4.5_0007527g0030/Nitab4.5_0012197g0010	4	establishment of vesicle localization
BP	GO:0048699	6/274	116/24955	0.00179683	0.0060789	0.00260989	Nitab4.5_0000093g0160/Nitab4.5_0000396g0220/Nitab4.5_0004280g0140/Nitab4.5_0004287g0030/Nitab4.5_0004318g0010/Nitab4.5_0005971g0020	6	generation of neurons
BP	GO:0009561	7/274	158/24955	0.00186033	0.00627334	0.00269337	Nitab4.5_0000235g0120/Nitab4.5_0000826g0140/Nitab4.5_0001618g0260/Nitab4.5_0001651g0120/Nitab4.5_0006401g0010/Nitab4.5_0009496g0010/Nitab4.5_0015534g0010	7	megagametogenesis
BP	GO:0000731	4/274	48/24955	0.00189279	0.0063622	0.00273152	Nitab4.5_0002682g0120/Nitab4.5_0005022g0020/Nitab4.5_0006802g0040/Nitab4.5_0007892g0010	4	DNA synthesis involved in DNA repair
BP	GO:0051098	4/274	49/24955	0.00204346	0.00684659	0.00293949	Nitab4.5_0001599g0030/Nitab4.5_0002396g0010/Nitab4.5_0004377g0010/Nitab4.5_0004412g0040	4	regulation of binding
BP	GO:0033045	4/274	50/24955	0.00220223	0.00735487	0.00315771	Nitab4.5_0000334g0100/Nitab4.5_0001105g0080/Nitab4.5_0011843g0030/Nitab4.5_0012134g0010	4	regulation of sister chromatid segregation
BP	GO:0009788	6/274	122/24955	0.00231823	0.00766856	0.00329239	Nitab4.5_0000215g0100/Nitab4.5_0000308g0050/Nitab4.5_0000557g0030/Nitab4.5_0001519g0100/Nitab4.5_0003606g0020/Nitab4.5_0004172g0080	6	negative regulation of abscisic acid-activated signaling pathway
BP	GO:1901420	6/274	122/24955	0.00231823	0.00766856	0.00329239	Nitab4.5_0000215g0100/Nitab4.5_0000308g0050/Nitab4.5_0000557g0030/Nitab4.5_0001519g0100/Nitab4.5_0003606g0020/Nitab4.5_0004172g0080	6	negative regulation of response to alcohol
BP	GO:1905958	6/274	122/24955	0.00231823	0.00766856	0.00329239	Nitab4.5_0000215g0100/Nitab4.5_0000308g0050/Nitab4.5_0000557g0030/Nitab4.5_0001519g0100/Nitab4.5_0003606g0020/Nitab4.5_0004172g0080	6	negative regulation of cellular response to alcohol
BP	GO:0071395	10/274	310/24955	0.00237753	0.00783984	0.00336593	Nitab4.5_0000215g0100/Nitab4.5_0000308g0050/Nitab4.5_0000543g0060/Nitab4.5_0000557g0030/Nitab4.5_0001017g0010/Nitab4.5_0002322g0070/Nitab4.5_0004172g0080/Nitab4.5_0007718g0020/Nitab4.5_0009429g0020/Nitab4.5_0009866g0010	10	cellular response to jasmonic acid stimulus
BP	GO:0006354	5/274	85/24955	0.00246884	0.00811525	0.00348417	Nitab4.5_0000073g0020/Nitab4.5_0002079g0070/Nitab4.5_0002642g0040/Nitab4.5_0002842g0020/Nitab4.5_0015727g0010	5	DNA-templated transcription, elongation
BP	GO:0051781	4/274	52/24955	0.00254488	0.00833888	0.00358018	Nitab4.5_0000779g0070/Nitab4.5_0001301g0060/Nitab4.5_0004474g0060/Nitab4.5_0008811g0020	4	positive regulation of cell division
BP	GO:1902903	6/274	126/24955	0.00272423	0.00889858	0.00382048	Nitab4.5_0001158g0090/Nitab4.5_0001644g0090/Nitab4.5_0002312g0010/Nitab4.5_0004310g0020/Nitab4.5_0004538g0010/Nitab4.5_0008117g0050	6	regulation of supramolecular fiber organization
BP	GO:0071398	10/274	318/24955	0.00285425	0.00929416	0.00399032	Nitab4.5_0000215g0100/Nitab4.5_0000308g0050/Nitab4.5_0000543g0060/Nitab4.5_0000557g0030/Nitab4.5_0001017g0010/Nitab4.5_0002322g0070/Nitab4.5_0004172g0080/Nitab4.5_0007718g0020/Nitab4.5_0009429g0020/Nitab4.5_0009866g0010	10	cellular response to fatty acid
BP	GO:0000077	4/274	54/24955	0.00292245	0.0093894	0.00403121	Nitab4.5_0002682g0120/Nitab4.5_0005022g0020/Nitab4.5_0006802g0040/Nitab4.5_0007892g0010	4	DNA damage checkpoint signaling
BP	GO:0001933	4/274	54/24955	0.00292245	0.0093894	0.00403121	Nitab4.5_0000401g0230/Nitab4.5_0001652g0060/Nitab4.5_0003101g0060/Nitab4.5_0004347g0060	4	negative regulation of protein phosphorylation
BP	GO:0043967	4/274	54/24955	0.00292245	0.0093894	0.00403121	Nitab4.5_0000093g0160/Nitab4.5_0000396g0220/Nitab4.5_0004318g0010/Nitab4.5_0005971g0020	4	histone H4 acetylation
BP	GO:0097190	4/274	54/24955	0.00292245	0.0093894	0.00403121	Nitab4.5_0001301g0060/Nitab4.5_0001599g0030/Nitab4.5_0004412g0040/Nitab4.5_0008811g0020	4	apoptotic signaling pathway
BP	GO:0032880	8/274	218/24955	0.00292856	0.0093894	0.00403121	Nitab4.5_0000008g0740/Nitab4.5_0000319g0010/Nitab4.5_0001599g0030/Nitab4.5_0004412g0040/Nitab4.5_0005018g0040/Nitab4.5_0009193g0010/Nitab4.5_0012190g0010/Nitab4.5_0015003g0010	8	regulation of protein localization
BP	GO:0031507	6/274	128/24955	0.00294615	0.00941683	0.00404299	Nitab4.5_0000397g0030/Nitab4.5_0000805g0050/Nitab4.5_0000877g0070/Nitab4.5_0004005g0020/Nitab4.5_0005539g0030/Nitab4.5_0009192g0020	6	heterochromatin assembly
BP	GO:0006497	4/274	55/24955	0.00312485	0.00992712	0.00426207	Nitab4.5_0000071g0280/Nitab4.5_0002344g0110/Nitab4.5_0005479g0060/Nitab4.5_0008329g0020	4	protein lipidation
BP	GO:0042158	4/274	55/24955	0.00312485	0.00992712	0.00426207	Nitab4.5_0000071g0280/Nitab4.5_0002344g0110/Nitab4.5_0005479g0060/Nitab4.5_0008329g0020	4	lipoprotein biosynthetic process
BP	GO:0032956	6/274	130/24955	0.00318132	0.0100758	0.0043259	Nitab4.5_0001158g0090/Nitab4.5_0001644g0090/Nitab4.5_0002312g0010/Nitab4.5_0004310g0020/Nitab4.5_0004538g0010/Nitab4.5_0008117g0050	6	regulation of actin cytoskeleton organization
BP	GO:0044839	4/274	56/24955	0.00333661	0.0105356	0.00452332	Nitab4.5_0002682g0120/Nitab4.5_0005022g0020/Nitab4.5_0006802g0040/Nitab4.5_0007892g0010	4	cell cycle G2/M phase transition
BP	GO:0070828	6/274	133/24955	0.00355996	0.0112069	0.00481152	Nitab4.5_0000397g0030/Nitab4.5_0000805g0050/Nitab4.5_0000877g0070/Nitab4.5_0004005g0020/Nitab4.5_0005539g0030/Nitab4.5_0009192g0020	6	heterochromatin organization
BP	GO:0022008	6/274	134/24955	0.00369332	0.0115917	0.00497673	Nitab4.5_0000093g0160/Nitab4.5_0000396g0220/Nitab4.5_0004280g0140/Nitab4.5_0004287g0030/Nitab4.5_0004318g0010/Nitab4.5_0005971g0020	6	neurogenesis
BP	GO:0031396	4/274	58/24955	0.00378901	0.0118563	0.00509034	Nitab4.5_0001599g0030/Nitab4.5_0004280g0140/Nitab4.5_0004287g0030/Nitab4.5_0004412g0040	4	regulation of protein ubiquitination
BP	GO:0071824	8/274	228/24955	0.00384229	0.011987	0.00514647	Nitab4.5_0000234g0130/Nitab4.5_0000284g0010/Nitab4.5_0000604g0020/Nitab4.5_0000805g0050/Nitab4.5_0000877g0070/Nitab4.5_0001480g0050/Nitab4.5_0002837g0010/Nitab4.5_0010275g0030	8	protein-DNA complex subunit organization
BP	GO:0008154	6/274	136/24955	0.00397111	0.0123519	0.00530314	Nitab4.5_0001158g0090/Nitab4.5_0001644g0090/Nitab4.5_0002312g0010/Nitab4.5_0004310g0020/Nitab4.5_0004538g0010/Nitab4.5_0008117g0050	6	actin polymerization or depolymerization
BP	GO:0002791	4/274	59/24955	0.00403006	0.0123874	0.00531835	Nitab4.5_0000008g0740/Nitab4.5_0005018g0040/Nitab4.5_0009193g0010/Nitab4.5_0012190g0010	4	regulation of peptide secretion
BP	GO:0050708	4/274	59/24955	0.00403006	0.0123874	0.00531835	Nitab4.5_0000008g0740/Nitab4.5_0005018g0040/Nitab4.5_0009193g0010/Nitab4.5_0012190g0010	4	regulation of protein secretion
BP	GO:0051648	4/274	59/24955	0.00403006	0.0123874	0.00531835	Nitab4.5_0000593g0260/Nitab4.5_0001755g0140/Nitab4.5_0007527g0030/Nitab4.5_0012197g0010	4	vesicle localization
BP	GO:0051983	4/274	59/24955	0.00403006	0.0123874	0.00531835	Nitab4.5_0000334g0100/Nitab4.5_0001105g0080/Nitab4.5_0011843g0030/Nitab4.5_0012134g0010	4	regulation of chromosome segregation
BP	GO:0030036	8/274	231/24955	0.00415536	0.012735	0.00546759	Nitab4.5_0001158g0090/Nitab4.5_0001168g0020/Nitab4.5_0001644g0090/Nitab4.5_0002045g0020/Nitab4.5_0002312g0010/Nitab4.5_0004310g0020/Nitab4.5_0004538g0010/Nitab4.5_0008117g0050	8	actin cytoskeleton organization
BP	GO:0031400	6/274	138/24955	0.00426409	0.0130299	0.00559419	Nitab4.5_0000401g0230/Nitab4.5_0001652g0060/Nitab4.5_0003101g0060/Nitab4.5_0004280g0140/Nitab4.5_0004287g0030/Nitab4.5_0004347g0060	6	negative regulation of protein modification process
BP	GO:0006334	4/274	60/24955	0.00428126	0.0130441	0.00560029	Nitab4.5_0000234g0130/Nitab4.5_0000805g0050/Nitab4.5_0000877g0070/Nitab4.5_0002837g0010	4	nucleosome assembly
BP	GO:0006900	4/274	61/24955	0.00454281	0.0137605	0.00590788	Nitab4.5_0000593g0260/Nitab4.5_0001755g0140/Nitab4.5_0007527g0030/Nitab4.5_0012197g0010	4	vesicle budding from membrane
BP	GO:1903320	4/274	61/24955	0.00454281	0.0137605	0.00590788	Nitab4.5_0001599g0030/Nitab4.5_0004280g0140/Nitab4.5_0004287g0030/Nitab4.5_0004412g0040	4	regulation of protein modification by small protein conjugation or removal
BP	GO:0071897	6/274	140/24955	0.00457273	0.013811	0.00592955	Nitab4.5_0000190g0110/Nitab4.5_0002682g0120/Nitab4.5_0005022g0020/Nitab4.5_0006802g0040/Nitab4.5_0007892g0010/Nitab4.5_0009994g0040	6	DNA biosynthetic process
BP	GO:0042326	4/274	62/24955	0.00481492	0.0144586	0.00620761	Nitab4.5_0000401g0230/Nitab4.5_0001652g0060/Nitab4.5_0003101g0060/Nitab4.5_0004347g0060	4	negative regulation of phosphorylation
BP	GO:1901991	4/274	62/24955	0.00481492	0.0144586	0.00620761	Nitab4.5_0000334g0100/Nitab4.5_0001105g0080/Nitab4.5_0011843g0030/Nitab4.5_0012134g0010	4	negative regulation of mitotic cell cycle phase transition
BP	GO:0045860	6/274	142/24955	0.00489753	0.0146644	0.00629597	Nitab4.5_0000047g0010/Nitab4.5_0001599g0030/Nitab4.5_0004394g0020/Nitab4.5_0004412g0040/Nitab4.5_0004538g0010/Nitab4.5_0008117g0050	6	positive regulation of protein kinase activity
BP	GO:0032970	6/274	143/24955	0.00506614	0.0148856	0.00639093	Nitab4.5_0001158g0090/Nitab4.5_0001644g0090/Nitab4.5_0002312g0010/Nitab4.5_0004310g0020/Nitab4.5_0004538g0010/Nitab4.5_0008117g0050	6	regulation of actin filament-based process
BP	GO:0001501	2/274	10/24955	0.00509996	0.0148856	0.00639093	Nitab4.5_0001599g0030/Nitab4.5_0004412g0040	2	skeletal system development
BP	GO:0009957	2/274	10/24955	0.00509996	0.0148856	0.00639093	Nitab4.5_0000319g0010/Nitab4.5_0015003g0010	2	epidermal cell fate specification
BP	GO:0031397	2/274	10/24955	0.00509996	0.0148856	0.00639093	Nitab4.5_0004280g0140/Nitab4.5_0004287g0030	2	negative regulation of protein ubiquitination
BP	GO:0032008	2/274	10/24955	0.00509996	0.0148856	0.00639093	Nitab4.5_0001755g0140/Nitab4.5_0007527g0030	2	positive regulation of TOR signaling
BP	GO:0035459	2/274	10/24955	0.00509996	0.0148856	0.00639093	Nitab4.5_0001755g0140/Nitab4.5_0007527g0030	2	vesicle cargo loading
BP	GO:0043627	2/274	10/24955	0.00509996	0.0148856	0.00639093	Nitab4.5_0001611g0030/Nitab4.5_0004014g0070	2	response to estrogen
BP	GO:0050764	2/274	10/24955	0.00509996	0.0148856	0.00639093	Nitab4.5_0004538g0010/Nitab4.5_0008117g0050	2	regulation of phagocytosis
BP	GO:1903707	2/274	10/24955	0.00509996	0.0148856	0.00639093	Nitab4.5_0001599g0030/Nitab4.5_0004412g0040	2	negative regulation of hemopoiesis
BP	GO:0008360	4/274	64/24955	0.00539151	0.0156489	0.00671863	Nitab4.5_0000180g0150/Nitab4.5_0001301g0060/Nitab4.5_0008811g0020/Nitab4.5_0013003g0010	4	regulation of cell shape
BP	GO:0060271	4/274	64/24955	0.00539151	0.0156489	0.00671863	Nitab4.5_0000093g0160/Nitab4.5_0000396g0220/Nitab4.5_0004318g0010/Nitab4.5_0005971g0020	4	cilium assembly
BP	GO:0016441	8/274	242/24955	0.00547437	0.0158453	0.00680295	Nitab4.5_0000073g0020/Nitab4.5_0000152g0140/Nitab4.5_0001303g0010/Nitab4.5_0001519g0100/Nitab4.5_0002079g0070/Nitab4.5_0002642g0040/Nitab4.5_0002842g0020/Nitab4.5_0003606g0020	8	post-transcriptional gene silencing
BP	GO:0009812	8/274	243/24955	0.00560848	0.0161437	0.00693109	Nitab4.5_0000143g0520/Nitab4.5_0000574g0300/Nitab4.5_0000622g0200/Nitab4.5_0001198g0320/Nitab4.5_0002396g0010/Nitab4.5_0004377g0010/Nitab4.5_0005875g0050/Nitab4.5_0009395g0010	8	flavonoid metabolic process
BP	GO:0071482	8/274	243/24955	0.00560848	0.0161437	0.00693109	Nitab4.5_0000284g0010/Nitab4.5_0000522g0110/Nitab4.5_0000604g0020/Nitab4.5_0001480g0050/Nitab4.5_0001599g0030/Nitab4.5_0004412g0040/Nitab4.5_0010275g0030/Nitab4.5_0011138g0010	8	cellular response to light stimulus
BP	GO:0000470	4/274	65/24955	0.00569637	0.0163516	0.00702032	Nitab4.5_0000948g0120/Nitab4.5_0002596g0050/Nitab4.5_0003841g0090/Nitab4.5_0017643g0010	4	maturation of LSU-rRNA
BP	GO:0001525	2/274	11/24955	0.00618831	0.0173339	0.00744208	Nitab4.5_0001599g0030/Nitab4.5_0004412g0040	2	angiogenesis
BP	GO:0001568	2/274	11/24955	0.00618831	0.0173339	0.00744208	Nitab4.5_0001599g0030/Nitab4.5_0004412g0040	2	blood vessel development
BP	GO:0001944	2/274	11/24955	0.00618831	0.0173339	0.00744208	Nitab4.5_0001599g0030/Nitab4.5_0004412g0040	2	vasculature development
BP	GO:0010594	2/274	11/24955	0.00618831	0.0173339	0.00744208	Nitab4.5_0001599g0030/Nitab4.5_0004412g0040	2	regulation of endothelial cell migration
BP	GO:0010821	2/274	11/24955	0.00618831	0.0173339	0.00744208	Nitab4.5_0001599g0030/Nitab4.5_0004412g0040	2	regulation of mitochondrion organization
BP	GO:0010822	2/274	11/24955	0.00618831	0.0173339	0.00744208	Nitab4.5_0001599g0030/Nitab4.5_0004412g0040	2	positive regulation of mitochondrion organization
BP	GO:0034314	2/274	11/24955	0.00618831	0.0173339	0.00744208	Nitab4.5_0002312g0010/Nitab4.5_0004310g0020	2	Arp2/3 complex-mediated actin nucleation
BP	GO:0043542	2/274	11/24955	0.00618831	0.0173339	0.00744208	Nitab4.5_0001599g0030/Nitab4.5_0004412g0040	2	endothelial cell migration
BP	GO:0048514	2/274	11/24955	0.00618831	0.0173339	0.00744208	Nitab4.5_0001599g0030/Nitab4.5_0004412g0040	2	blood vessel morphogenesis
BP	GO:0042770	4/274	67/24955	0.00634012	0.0177115	0.0076042	Nitab4.5_0002682g0120/Nitab4.5_0005022g0020/Nitab4.5_0006802g0040/Nitab4.5_0007892g0010	4	signal transduction in response to DNA damage
BP	GO:0042981	6/274	151/24955	0.00657212	0.0183106	0.00786138	Nitab4.5_0000745g0010/Nitab4.5_0001301g0060/Nitab4.5_0001599g0030/Nitab4.5_0001769g0120/Nitab4.5_0004412g0040/Nitab4.5_0008811g0020	6	regulation of apoptotic process
BP	GO:0098813	8/274	250/24955	0.0066186	0.0183909	0.00789587	Nitab4.5_0000223g0310/Nitab4.5_0000334g0100/Nitab4.5_0001105g0080/Nitab4.5_0001599g0030/Nitab4.5_0004412g0040/Nitab4.5_0007099g0010/Nitab4.5_0011843g0030/Nitab4.5_0012134g0010	8	nuclear chromosome segregation
BP	GO:0044782	4/274	68/24955	0.00667936	0.0185103	0.00794716	Nitab4.5_0000093g0160/Nitab4.5_0000396g0220/Nitab4.5_0004318g0010/Nitab4.5_0005971g0020	4	cilium organization
BP	GO:2000280	7/274	200/24955	0.00677883	0.0187362	0.00804412	Nitab4.5_0000215g0100/Nitab4.5_0000308g0050/Nitab4.5_0000402g0120/Nitab4.5_0000557g0030/Nitab4.5_0003532g0080/Nitab4.5_0004172g0080/Nitab4.5_0004240g0040	7	regulation of root development
BP	GO:0033044	8/274	252/24955	0.00693104	0.0191062	0.00820298	Nitab4.5_0000234g0130/Nitab4.5_0000334g0100/Nitab4.5_0001105g0080/Nitab4.5_0002837g0010/Nitab4.5_0003532g0080/Nitab4.5_0004240g0040/Nitab4.5_0011843g0030/Nitab4.5_0012134g0010	8	regulation of chromosome organization
BP	GO:0007093	4/274	69/24955	0.00703041	0.0191772	0.00823346	Nitab4.5_0000334g0100/Nitab4.5_0001105g0080/Nitab4.5_0011843g0030/Nitab4.5_0012134g0010	4	mitotic cell cycle checkpoint signaling
BP	GO:0042157	4/274	69/24955	0.00703041	0.0191772	0.00823346	Nitab4.5_0000071g0280/Nitab4.5_0002344g0110/Nitab4.5_0005479g0060/Nitab4.5_0008329g0020	4	lipoprotein metabolic process
BP	GO:0043066	4/274	69/24955	0.00703041	0.0191772	0.00823346	Nitab4.5_0000745g0010/Nitab4.5_0001301g0060/Nitab4.5_0001769g0120/Nitab4.5_0008811g0020	4	negative regulation of apoptotic process
BP	GO:0051270	4/274	69/24955	0.00703041	0.0191772	0.00823346	Nitab4.5_0001599g0030/Nitab4.5_0004280g0140/Nitab4.5_0004287g0030/Nitab4.5_0004412g0040	4	regulation of cellular component movement
BP	GO:0019933	2/274	12/24955	0.00737244	0.0194977	0.00837106	Nitab4.5_0000151g0400/Nitab4.5_0000837g0070	2	cAMP-mediated signaling
BP	GO:0019935	2/274	12/24955	0.00737244	0.0194977	0.00837106	Nitab4.5_0000151g0400/Nitab4.5_0000837g0070	2	cyclic-nucleotide-mediated signaling
BP	GO:0032496	2/274	12/24955	0.00737244	0.0194977	0.00837106	Nitab4.5_0004280g0140/Nitab4.5_0004287g0030	2	response to lipopolysaccharide
BP	GO:0032868	2/274	12/24955	0.00737244	0.0194977	0.00837106	Nitab4.5_0001301g0060/Nitab4.5_0008811g0020	2	response to insulin
BP	GO:0032869	2/274	12/24955	0.00737244	0.0194977	0.00837106	Nitab4.5_0001301g0060/Nitab4.5_0008811g0020	2	cellular response to insulin stimulus
BP	GO:0032876	2/274	12/24955	0.00737244	0.0194977	0.00837106	Nitab4.5_0001599g0030/Nitab4.5_0004412g0040	2	negative regulation of DNA endoreduplication
BP	GO:0036465	2/274	12/24955	0.00737244	0.0194977	0.00837106	Nitab4.5_0004280g0140/Nitab4.5_0004287g0030	2	synaptic vesicle recycling
BP	GO:0045761	2/274	12/24955	0.00737244	0.0194977	0.00837106	Nitab4.5_0004538g0010/Nitab4.5_0008117g0050	2	regulation of adenylate cyclase activity
BP	GO:0051339	2/274	12/24955	0.00737244	0.0194977	0.00837106	Nitab4.5_0004538g0010/Nitab4.5_0008117g0050	2	regulation of lyase activity
BP	GO:0051438	2/274	12/24955	0.00737244	0.0194977	0.00837106	Nitab4.5_0001599g0030/Nitab4.5_0004412g0040	2	regulation of ubiquitin-protein transferase activity
BP	GO:0071375	2/274	12/24955	0.00737244	0.0194977	0.00837106	Nitab4.5_0001301g0060/Nitab4.5_0008811g0020	2	cellular response to peptide hormone stimulus
BP	GO:1901653	2/274	12/24955	0.00737244	0.0194977	0.00837106	Nitab4.5_0001301g0060/Nitab4.5_0008811g0020	2	cellular response to peptide
BP	GO:0018107	4/274	71/24955	0.00776859	0.0204416	0.00877632	Nitab4.5_0001168g0020/Nitab4.5_0001301g0060/Nitab4.5_0002045g0020/Nitab4.5_0008811g0020	4	peptidyl-threonine phosphorylation
BP	GO:0018210	4/274	71/24955	0.00776859	0.0204416	0.00877632	Nitab4.5_0001168g0020/Nitab4.5_0001301g0060/Nitab4.5_0002045g0020/Nitab4.5_0008811g0020	4	peptidyl-threonine modification
BP	GO:0000281	7/274	208/24955	0.00832571	0.0218524	0.00938202	Nitab4.5_0000437g0180/Nitab4.5_0000779g0070/Nitab4.5_0001168g0020/Nitab4.5_0001599g0030/Nitab4.5_0002045g0020/Nitab4.5_0004412g0040/Nitab4.5_0004474g0060	7	mitotic cytokinesis
BP	GO:0042149	2/274	13/24955	0.00865013	0.0222554	0.00955505	Nitab4.5_0000457g0240/Nitab4.5_0004917g0040	2	cellular response to glucose starvation
BP	GO:0043327	2/274	13/24955	0.00865013	0.0222554	0.00955505	Nitab4.5_0004538g0010/Nitab4.5_0008117g0050	2	chemotaxis to cAMP
BP	GO:0045739	2/274	13/24955	0.00865013	0.0222554	0.00955505	Nitab4.5_0002314g0100/Nitab4.5_0008551g0030	2	positive regulation of DNA repair
BP	GO:0048209	2/274	13/24955	0.00865013	0.0222554	0.00955505	Nitab4.5_0000593g0260/Nitab4.5_0012197g0010	2	regulation of vesicle targeting, to, from or within Golgi
BP	GO:0051100	2/274	13/24955	0.00865013	0.0222554	0.00955505	Nitab4.5_0001599g0030/Nitab4.5_0004412g0040	2	negative regulation of binding
BP	GO:0080182	2/274	13/24955	0.00865013	0.0222554	0.00955505	Nitab4.5_0000419g0100/Nitab4.5_0002385g0020	2	histone H3-K4 trimethylation
BP	GO:1903321	2/274	13/24955	0.00865013	0.0222554	0.00955505	Nitab4.5_0004280g0140/Nitab4.5_0004287g0030	2	negative regulation of protein modification by small protein conjugation or removal
BP	GO:2001244	2/274	13/24955	0.00865013	0.0222554	0.00955505	Nitab4.5_0001599g0030/Nitab4.5_0004412g0040	2	positive regulation of intrinsic apoptotic signaling pathway
BP	GO:0120036	6/274	161/24955	0.00888192	0.0227395	0.00976288	Nitab4.5_0000093g0160/Nitab4.5_0000396g0220/Nitab4.5_0004280g0140/Nitab4.5_0004287g0030/Nitab4.5_0004318g0010/Nitab4.5_0005971g0020	6	plasma membrane bounded cell projection organization
BP	GO:1902275	6/274	161/24955	0.00888192	0.0227395	0.00976288	Nitab4.5_0000234g0130/Nitab4.5_0002837g0010/Nitab4.5_0003532g0080/Nitab4.5_0004005g0020/Nitab4.5_0004240g0040/Nitab4.5_0005539g0030	6	regulation of chromatin organization
BP	GO:0008283	10/274	376/24955	0.0090151	0.0230239	0.00988497	Nitab4.5_0000222g0280/Nitab4.5_0000745g0010/Nitab4.5_0000805g0050/Nitab4.5_0000877g0070/Nitab4.5_0001301g0060/Nitab4.5_0001769g0120/Nitab4.5_0002994g0090/Nitab4.5_0004005g0020/Nitab4.5_0005539g0030/Nitab4.5_0008811g0020	10	cell population proliferation
BP	GO:0007059	8/274	265/24955	0.00924138	0.0235441	0.0101083	Nitab4.5_0000223g0310/Nitab4.5_0000334g0100/Nitab4.5_0001105g0080/Nitab4.5_0001599g0030/Nitab4.5_0004412g0040/Nitab4.5_0007099g0010/Nitab4.5_0011843g0030/Nitab4.5_0012134g0010	8	chromosome segregation
BP	GO:0051345	6/274	164/24955	0.00967562	0.0245071	0.0105218	Nitab4.5_0000593g0260/Nitab4.5_0004280g0140/Nitab4.5_0004287g0030/Nitab4.5_0005018g0040/Nitab4.5_0012190g0010/Nitab4.5_0012197g0010	6	positive regulation of hydrolase activity
BP	GO:0010091	4/274	76/24955	0.00983203	0.0245071	0.0105218	Nitab4.5_0000140g0090/Nitab4.5_0001714g0020/Nitab4.5_0010544g0010/Nitab4.5_0011435g0020	4	trichome branching
BP	GO:0035295	4/274	76/24955	0.00983203	0.0245071	0.0105218	Nitab4.5_0000745g0010/Nitab4.5_0001599g0030/Nitab4.5_0001769g0120/Nitab4.5_0004412g0040	4	tube development
BP	GO:0019827	6/274	165/24955	0.00995107	0.0245071	0.0105218	Nitab4.5_0000047g0010/Nitab4.5_0000140g0090/Nitab4.5_0001714g0020/Nitab4.5_0004394g0020/Nitab4.5_0010544g0010/Nitab4.5_0011435g0020	6	stem cell population maintenance
BP	GO:0098727	6/274	165/24955	0.00995107	0.0245071	0.0105218	Nitab4.5_0000047g0010/Nitab4.5_0000140g0090/Nitab4.5_0001714g0020/Nitab4.5_0004394g0020/Nitab4.5_0010544g0010/Nitab4.5_0011435g0020	6	maintenance of cell number
BP	GO:0000972	2/274	14/24955	0.0100192	0.0245071	0.0105218	Nitab4.5_0000078g0100/Nitab4.5_0005663g0040	2	transcription-dependent tethering of RNA polymerase II gene DNA at nuclear periphery
BP	GO:0006336	2/274	14/24955	0.0100192	0.0245071	0.0105218	Nitab4.5_0000234g0130/Nitab4.5_0002837g0010	2	DNA replication-independent chromatin assembly
BP	GO:0007173	2/274	14/24955	0.0100192	0.0245071	0.0105218	Nitab4.5_0001599g0030/Nitab4.5_0004412g0040	2	epidermal growth factor receptor signaling pathway
BP	GO:0010976	2/274	14/24955	0.0100192	0.0245071	0.0105218	Nitab4.5_0004280g0140/Nitab4.5_0004287g0030	2	positive regulation of neuron projection development
BP	GO:0030323	2/274	14/24955	0.0100192	0.0245071	0.0105218	Nitab4.5_0001599g0030/Nitab4.5_0004412g0040	2	respiratory tube development
BP	GO:0030324	2/274	14/24955	0.0100192	0.0245071	0.0105218	Nitab4.5_0001599g0030/Nitab4.5_0004412g0040	2	lung development
BP	GO:0032467	2/274	14/24955	0.0100192	0.0245071	0.0105218	Nitab4.5_0000779g0070/Nitab4.5_0004474g0060	2	positive regulation of cytokinesis
BP	GO:0038127	2/274	14/24955	0.0100192	0.0245071	0.0105218	Nitab4.5_0001599g0030/Nitab4.5_0004412g0040	2	ERBB signaling pathway
BP	GO:0042058	2/274	14/24955	0.0100192	0.0245071	0.0105218	Nitab4.5_0001599g0030/Nitab4.5_0004412g0040	2	regulation of epidermal growth factor receptor signaling pathway
BP	GO:0043434	2/274	14/24955	0.0100192	0.0245071	0.0105218	Nitab4.5_0001301g0060/Nitab4.5_0008811g0020	2	response to peptide hormone
BP	GO:0060541	2/274	14/24955	0.0100192	0.0245071	0.0105218	Nitab4.5_0001599g0030/Nitab4.5_0004412g0040	2	respiratory system development
BP	GO:1901184	2/274	14/24955	0.0100192	0.0245071	0.0105218	Nitab4.5_0001599g0030/Nitab4.5_0004412g0040	2	regulation of ERBB signaling pathway
BP	GO:0071478	8/274	270/24955	0.0102679	0.0250566	0.0107577	Nitab4.5_0000284g0010/Nitab4.5_0000522g0110/Nitab4.5_0000604g0020/Nitab4.5_0001480g0050/Nitab4.5_0001599g0030/Nitab4.5_0004412g0040/Nitab4.5_0010275g0030/Nitab4.5_0011138g0010	8	cellular response to radiation
BP	GO:0048527	8/274	271/24955	0.010483	0.0255216	0.0109574	Nitab4.5_0000215g0100/Nitab4.5_0000308g0050/Nitab4.5_0000497g0070/Nitab4.5_0000557g0030/Nitab4.5_0002314g0030/Nitab4.5_0003725g0010/Nitab4.5_0004172g0080/Nitab4.5_0009040g0020	8	lateral root development
BP	GO:0030029	8/274	272/24955	0.0107014	0.0259926	0.0111596	Nitab4.5_0001158g0090/Nitab4.5_0001168g0020/Nitab4.5_0001644g0090/Nitab4.5_0002045g0020/Nitab4.5_0002312g0010/Nitab4.5_0004310g0020/Nitab4.5_0004538g0010/Nitab4.5_0008117g0050	8	actin filament-based process
BP	GO:0061640	7/274	219/24955	0.0108579	0.0263114	0.0112964	Nitab4.5_0000437g0180/Nitab4.5_0000779g0070/Nitab4.5_0001168g0020/Nitab4.5_0001599g0030/Nitab4.5_0002045g0020/Nitab4.5_0004412g0040/Nitab4.5_0004474g0060	7	cytoskeleton-dependent cytokinesis
BP	GO:0051640	8/274	273/24955	0.0109231	0.0264081	0.011338	Nitab4.5_0000151g0400/Nitab4.5_0000223g0310/Nitab4.5_0000593g0260/Nitab4.5_0000837g0070/Nitab4.5_0001755g0140/Nitab4.5_0007099g0010/Nitab4.5_0007527g0030/Nitab4.5_0012197g0010	8	organelle localization
BP	GO:0007005	8/274	275/24955	0.0113768	0.0269359	0.0115646	Nitab4.5_0000071g0280/Nitab4.5_0000745g0010/Nitab4.5_0001599g0030/Nitab4.5_0001769g0120/Nitab4.5_0002344g0110/Nitab4.5_0004412g0040/Nitab4.5_0005479g0060/Nitab4.5_0008329g0020	8	mitochondrion organization
BP	GO:0002478	2/274	15/24955	0.0114775	0.0269359	0.0115646	Nitab4.5_0001755g0140/Nitab4.5_0007527g0030	2	antigen processing and presentation of exogenous peptide antigen
BP	GO:0007249	2/274	15/24955	0.0114775	0.0269359	0.0115646	Nitab4.5_0000008g0740/Nitab4.5_0009193g0010	2	I-kappaB kinase/NF-kappaB signaling
BP	GO:0010231	2/274	15/24955	0.0114775	0.0269359	0.0115646	Nitab4.5_0000397g0030/Nitab4.5_0009192g0020	2	maintenance of seed dormancy
BP	GO:0010338	2/274	15/24955	0.0114775	0.0269359	0.0115646	Nitab4.5_0003532g0080/Nitab4.5_0004240g0040	2	leaf formation
BP	GO:0010632	2/274	15/24955	0.0114775	0.0269359	0.0115646	Nitab4.5_0001599g0030/Nitab4.5_0004412g0040	2	regulation of epithelial cell migration
BP	GO:0019884	2/274	15/24955	0.0114775	0.0269359	0.0115646	Nitab4.5_0001755g0140/Nitab4.5_0007527g0030	2	antigen processing and presentation of exogenous antigen
BP	GO:0019886	2/274	15/24955	0.0114775	0.0269359	0.0115646	Nitab4.5_0001755g0140/Nitab4.5_0007527g0030	2	antigen processing and presentation of exogenous peptide antigen via MHC class II
BP	GO:0031034	2/274	15/24955	0.0114775	0.0269359	0.0115646	Nitab4.5_0004538g0010/Nitab4.5_0008117g0050	2	myosin filament assembly
BP	GO:0043122	2/274	15/24955	0.0114775	0.0269359	0.0115646	Nitab4.5_0000008g0740/Nitab4.5_0009193g0010	2	regulation of I-kappaB kinase/NF-kappaB signaling
BP	GO:0097437	2/274	15/24955	0.0114775	0.0269359	0.0115646	Nitab4.5_0000397g0030/Nitab4.5_0009192g0020	2	maintenance of dormancy
BP	GO:1901652	2/274	15/24955	0.0114775	0.0269359	0.0115646	Nitab4.5_0001301g0060/Nitab4.5_0008811g0020	2	response to peptide
BP	GO:2001242	2/274	15/24955	0.0114775	0.0269359	0.0115646	Nitab4.5_0001599g0030/Nitab4.5_0004412g0040	2	regulation of intrinsic apoptotic signaling pathway
BP	GO:0048825	5/274	123/24955	0.0116401	0.0272034	0.0116794	Nitab4.5_0000593g0280/Nitab4.5_0001251g0010/Nitab4.5_0003111g0030/Nitab4.5_0003111g0080/Nitab4.5_0014715g0010	5	cotyledon development
BP	GO:0045834	3/274	43/24955	0.0116896	0.0272034	0.0116794	Nitab4.5_0000745g0010/Nitab4.5_0001769g0120/Nitab4.5_0002089g0060	3	positive regulation of lipid metabolic process
BP	GO:0051046	4/274	80/24955	0.0117169	0.0272034	0.0116794	Nitab4.5_0000008g0740/Nitab4.5_0005018g0040/Nitab4.5_0009193g0010/Nitab4.5_0012190g0010	4	regulation of secretion
BP	GO:1903530	4/274	80/24955	0.0117169	0.0272034	0.0116794	Nitab4.5_0000008g0740/Nitab4.5_0005018g0040/Nitab4.5_0009193g0010/Nitab4.5_0012190g0010	4	regulation of secretion by cell
BP	GO:0030030	6/274	171/24955	0.011722	0.0272034	0.0116794	Nitab4.5_0000093g0160/Nitab4.5_0000396g0220/Nitab4.5_0004280g0140/Nitab4.5_0004287g0030/Nitab4.5_0004318g0010/Nitab4.5_0005971g0020	6	cell projection organization
BP	GO:0009749	5/274	125/24955	0.0124154	0.0286894	0.0123174	Nitab4.5_0000593g0280/Nitab4.5_0001251g0010/Nitab4.5_0003111g0030/Nitab4.5_0003111g0080/Nitab4.5_0014715g0010	5	response to glucose
BP	GO:0009267	10/274	395/24955	0.0124174	0.0286894	0.0123174	Nitab4.5_0000047g0010/Nitab4.5_0000271g0260/Nitab4.5_0000457g0240/Nitab4.5_0000593g0260/Nitab4.5_0004394g0020/Nitab4.5_0004538g0010/Nitab4.5_0004917g0040/Nitab4.5_0006265g0010/Nitab4.5_0008117g0050/Nitab4.5_0012197g0010	10	cellular response to starvation
BP	GO:0006999	2/274	16/24955	0.0130229	0.0296286	0.0127206	Nitab4.5_0000223g0310/Nitab4.5_0007099g0010	2	nuclear pore organization
BP	GO:0031279	2/274	16/24955	0.0130229	0.0296286	0.0127206	Nitab4.5_0004538g0010/Nitab4.5_0008117g0050	2	regulation of cyclase activity
BP	GO:0032006	2/274	16/24955	0.0130229	0.0296286	0.0127206	Nitab4.5_0001755g0140/Nitab4.5_0007527g0030	2	regulation of TOR signaling
BP	GO:0043162	2/274	16/24955	0.0130229	0.0296286	0.0127206	Nitab4.5_0004280g0140/Nitab4.5_0004287g0030	2	ubiquitin-dependent protein catabolic process via the multivesicular body sorting pathway
BP	GO:0045666	2/274	16/24955	0.0130229	0.0296286	0.0127206	Nitab4.5_0004280g0140/Nitab4.5_0004287g0030	2	positive regulation of neuron differentiation
BP	GO:0070070	2/274	16/24955	0.0130229	0.0296286	0.0127206	Nitab4.5_0001763g0010/Nitab4.5_0007244g0020	2	proton-transporting V-type ATPase complex assembly
BP	GO:0070072	2/274	16/24955	0.0130229	0.0296286	0.0127206	Nitab4.5_0001763g0010/Nitab4.5_0007244g0020	2	vacuolar proton-transporting V-type ATPase complex assembly
BP	GO:0030587	4/274	84/24955	0.0138192	0.0311007	0.0133527	Nitab4.5_0000510g0020/Nitab4.5_0001812g0090/Nitab4.5_0004538g0010/Nitab4.5_0008117g0050	4	sorocarp development
BP	GO:0031124	4/274	84/24955	0.0138192	0.0311007	0.0133527	Nitab4.5_0000151g0240/Nitab4.5_0001669g0120/Nitab4.5_0001723g0010/Nitab4.5_0001797g0090	4	mRNA 3'-end processing
BP	GO:0048024	4/274	84/24955	0.0138192	0.0311007	0.0133527	Nitab4.5_0000748g0110/Nitab4.5_0001799g0050/Nitab4.5_0006477g0030/Nitab4.5_0006564g0010	4	regulation of mRNA splicing, via spliceosome
BP	GO:0051304	4/274	84/24955	0.0138192	0.0311007	0.0133527	Nitab4.5_0000334g0100/Nitab4.5_0001105g0080/Nitab4.5_0011843g0030/Nitab4.5_0012134g0010	4	chromosome separation
BP	GO:0099120	4/274	84/24955	0.0138192	0.0311007	0.0133527	Nitab4.5_0000510g0020/Nitab4.5_0001812g0090/Nitab4.5_0004538g0010/Nitab4.5_0008117g0050	4	socially cooperative development
BP	GO:0035266	6/274	179/24955	0.0144142	0.0323003	0.0138677	Nitab4.5_0000497g0070/Nitab4.5_0002314g0030/Nitab4.5_0003532g0080/Nitab4.5_0003725g0010/Nitab4.5_0004240g0040/Nitab4.5_0009040g0020	6	meristem growth
BP	GO:0051656	6/274	179/24955	0.0144142	0.0323003	0.0138677	Nitab4.5_0000223g0310/Nitab4.5_0000593g0260/Nitab4.5_0001755g0140/Nitab4.5_0007099g0010/Nitab4.5_0007527g0030/Nitab4.5_0012197g0010	6	establishment of organelle localization
BP	GO:0000919	2/274	17/24955	0.0146534	0.0326956	0.0140374	Nitab4.5_0000779g0070/Nitab4.5_0004474g0060	2	cell plate assembly
BP	GO:0017157	2/274	17/24955	0.0146534	0.0326956	0.0140374	Nitab4.5_0005018g0040/Nitab4.5_0012190g0010	2	regulation of exocytosis
BP	GO:0045930	4/274	86/24955	0.0149545	0.033296	0.0142952	Nitab4.5_0000334g0100/Nitab4.5_0001105g0080/Nitab4.5_0011843g0030/Nitab4.5_0012134g0010	4	negative regulation of mitotic cell cycle
BP	GO:0051241	10/274	407/24955	0.0150168	0.0333635	0.0143242	Nitab4.5_0000008g0740/Nitab4.5_0000073g0020/Nitab4.5_0000522g0110/Nitab4.5_0001599g0030/Nitab4.5_0002079g0070/Nitab4.5_0002642g0040/Nitab4.5_0002842g0020/Nitab4.5_0004412g0040/Nitab4.5_0009193g0010/Nitab4.5_0011138g0010	10	negative regulation of multicellular organismal process
BP	GO:0006915	6/274	181/24955	0.0151493	0.0335863	0.0144198	Nitab4.5_0000745g0010/Nitab4.5_0001301g0060/Nitab4.5_0001599g0030/Nitab4.5_0001769g0120/Nitab4.5_0004412g0040/Nitab4.5_0008811g0020	6	apoptotic process
BP	GO:0007346	8/274	293/24955	0.0161073	0.0356344	0.0152992	Nitab4.5_0000334g0100/Nitab4.5_0000779g0070/Nitab4.5_0001105g0080/Nitab4.5_0001301g0060/Nitab4.5_0004474g0060/Nitab4.5_0008811g0020/Nitab4.5_0011843g0030/Nitab4.5_0012134g0010	8	regulation of mitotic cell cycle
BP	GO:0120031	4/274	88/24955	0.0161469	0.0356464	0.0153043	Nitab4.5_0000093g0160/Nitab4.5_0000396g0220/Nitab4.5_0004318g0010/Nitab4.5_0005971g0020	4	plasma membrane bounded cell projection assembly
BP	GO:0010507	2/274	18/24955	0.0163669	0.0356785	0.0153181	Nitab4.5_0000222g0280/Nitab4.5_0002994g0090	2	negative regulation of autophagy
BP	GO:0051785	2/274	18/24955	0.0163669	0.0356785	0.0153181	Nitab4.5_0001301g0060/Nitab4.5_0008811g0020	2	positive regulation of nuclear division
BP	GO:0060628	2/274	18/24955	0.0163669	0.0356785	0.0153181	Nitab4.5_0000593g0260/Nitab4.5_0012197g0010	2	regulation of ER to Golgi vesicle-mediated transport
BP	GO:1900407	2/274	18/24955	0.0163669	0.0356785	0.0153181	Nitab4.5_0001599g0030/Nitab4.5_0004412g0040	2	regulation of cellular response to oxidative stress
BP	GO:1900409	2/274	18/24955	0.0163669	0.0356785	0.0153181	Nitab4.5_0001599g0030/Nitab4.5_0004412g0040	2	positive regulation of cellular response to oxidative stress
BP	GO:2001235	2/274	18/24955	0.0163669	0.0356785	0.0153181	Nitab4.5_0001599g0030/Nitab4.5_0004412g0040	2	positive regulation of apoptotic signaling pathway
BP	GO:0007015	6/274	185/24955	0.0166967	0.0363214	0.0155941	Nitab4.5_0001158g0090/Nitab4.5_0001644g0090/Nitab4.5_0002312g0010/Nitab4.5_0004310g0020/Nitab4.5_0004538g0010/Nitab4.5_0008117g0050	6	actin filament organization
BP	GO:0051223	6/274	186/24955	0.0170999	0.0370439	0.0159043	Nitab4.5_0000008g0740/Nitab4.5_0001599g0030/Nitab4.5_0004412g0040/Nitab4.5_0005018g0040/Nitab4.5_0009193g0010/Nitab4.5_0012190g0010	6	regulation of protein transport
BP	GO:0090087	6/274	186/24955	0.0170999	0.0370439	0.0159043	Nitab4.5_0000008g0740/Nitab4.5_0001599g0030/Nitab4.5_0004412g0040/Nitab4.5_0005018g0040/Nitab4.5_0009193g0010/Nitab4.5_0012190g0010	6	regulation of peptide transport
BP	GO:0007584	4/274	90/24955	0.0173974	0.0376102	0.0161474	Nitab4.5_0000101g0030/Nitab4.5_0000754g0090/Nitab4.5_0005150g0060/Nitab4.5_0013087g0010	4	response to nutrient
BP	GO:0070201	6/274	188/24955	0.0179264	0.0383857	0.0164804	Nitab4.5_0000008g0740/Nitab4.5_0001599g0030/Nitab4.5_0004412g0040/Nitab4.5_0005018g0040/Nitab4.5_0009193g0010/Nitab4.5_0012190g0010	6	regulation of establishment of protein localization
BP	GO:0002495	2/274	19/24955	0.0181614	0.0383857	0.0164804	Nitab4.5_0001755g0140/Nitab4.5_0007527g0030	2	antigen processing and presentation of peptide antigen via MHC class II
BP	GO:0002504	2/274	19/24955	0.0181614	0.0383857	0.0164804	Nitab4.5_0001755g0140/Nitab4.5_0007527g0030	2	antigen processing and presentation of peptide or polysaccharide antigen via MHC class II
BP	GO:0010100	2/274	19/24955	0.0181614	0.0383857	0.0164804	Nitab4.5_0000522g0110/Nitab4.5_0011138g0010	2	negative regulation of photomorphogenesis
BP	GO:0010631	2/274	19/24955	0.0181614	0.0383857	0.0164804	Nitab4.5_0001599g0030/Nitab4.5_0004412g0040	2	epithelial cell migration
BP	GO:0010721	2/274	19/24955	0.0181614	0.0383857	0.0164804	Nitab4.5_0001599g0030/Nitab4.5_0004412g0040	2	negative regulation of cell development
BP	GO:0034724	2/274	19/24955	0.0181614	0.0383857	0.0164804	Nitab4.5_0000234g0130/Nitab4.5_0002837g0010	2	DNA replication-independent chromatin organization
BP	GO:0051101	2/274	19/24955	0.0181614	0.0383857	0.0164804	Nitab4.5_0001599g0030/Nitab4.5_0004412g0040	2	regulation of DNA binding
BP	GO:0090130	2/274	19/24955	0.0181614	0.0383857	0.0164804	Nitab4.5_0001599g0030/Nitab4.5_0004412g0040	2	tissue migration
BP	GO:0090132	2/274	19/24955	0.0181614	0.0383857	0.0164804	Nitab4.5_0001599g0030/Nitab4.5_0004412g0040	2	epithelium migration
BP	GO:2000014	2/274	19/24955	0.0181614	0.0383857	0.0164804	Nitab4.5_0000397g0030/Nitab4.5_0009192g0020	2	regulation of endosperm development
BP	GO:0010224	5/274	138/24955	0.0183177	0.0386378	0.0165886	Nitab4.5_0002396g0010/Nitab4.5_0004377g0010/Nitab4.5_0004526g0050/Nitab4.5_0006472g0010/Nitab4.5_0006552g0030	5	response to UV-B
BP	GO:0016477	4/274	92/24955	0.0187067	0.0393786	0.0169067	Nitab4.5_0001599g0030/Nitab4.5_0004280g0140/Nitab4.5_0004287g0030/Nitab4.5_0004412g0040	4	cell migration
BP	GO:0042594	10/274	422/24955	0.0188128	0.0395221	0.0169683	Nitab4.5_0000047g0010/Nitab4.5_0000271g0260/Nitab4.5_0000457g0240/Nitab4.5_0000593g0260/Nitab4.5_0004394g0020/Nitab4.5_0004538g0010/Nitab4.5_0004917g0040/Nitab4.5_0006265g0010/Nitab4.5_0008117g0050/Nitab4.5_0012197g0010	10	response to starvation
BP	GO:0000910	7/274	245/24955	0.0189948	0.0398241	0.0170979	Nitab4.5_0000437g0180/Nitab4.5_0000779g0070/Nitab4.5_0001168g0020/Nitab4.5_0001599g0030/Nitab4.5_0002045g0020/Nitab4.5_0004412g0040/Nitab4.5_0004474g0060	7	cytokinesis
BP	GO:0051050	6/274	191/24955	0.0192169	0.0402088	0.0172631	Nitab4.5_0001599g0030/Nitab4.5_0004280g0140/Nitab4.5_0004287g0030/Nitab4.5_0004412g0040/Nitab4.5_0005018g0040/Nitab4.5_0012190g0010	6	positive regulation of transport
BP	GO:0006282	3/274	52/24955	0.0194821	0.040682	0.0174662	Nitab4.5_0000402g0120/Nitab4.5_0002314g0100/Nitab4.5_0008551g0030	3	regulation of DNA repair
BP	GO:0007219	2/274	20/24955	0.0200349	0.0411763	0.0176785	Nitab4.5_0001599g0030/Nitab4.5_0004412g0040	2	Notch signaling pathway
BP	GO:0010358	2/274	20/24955	0.0200349	0.0411763	0.0176785	Nitab4.5_0003532g0080/Nitab4.5_0004240g0040	2	leaf shaping
BP	GO:0018108	2/274	20/24955	0.0200349	0.0411763	0.0176785	Nitab4.5_0001599g0030/Nitab4.5_0004412g0040	2	peptidyl-tyrosine phosphorylation
BP	GO:0018212	2/274	20/24955	0.0200349	0.0411763	0.0176785	Nitab4.5_0001599g0030/Nitab4.5_0004412g0040	2	peptidyl-tyrosine modification
BP	GO:0031346	2/274	20/24955	0.0200349	0.0411763	0.0176785	Nitab4.5_0004280g0140/Nitab4.5_0004287g0030	2	positive regulation of cell projection organization
BP	GO:0045637	2/274	20/24955	0.0200349	0.0411763	0.0176785	Nitab4.5_0001599g0030/Nitab4.5_0004412g0040	2	regulation of myeloid cell differentiation
BP	GO:0060321	2/274	20/24955	0.0200349	0.0411763	0.0176785	Nitab4.5_0002719g0080/Nitab4.5_0004077g0020	2	acceptance of pollen
BP	GO:0070071	2/274	20/24955	0.0200349	0.0411763	0.0176785	Nitab4.5_0001763g0010/Nitab4.5_0007244g0020	2	proton-transporting two-sector ATPase complex assembly
BP	GO:0007623	8/274	307/24955	0.0206647	0.0423038	0.0181625	Nitab4.5_0000143g0520/Nitab4.5_0000574g0300/Nitab4.5_0000622g0200/Nitab4.5_0001198g0320/Nitab4.5_0002396g0010/Nitab4.5_0004377g0010/Nitab4.5_0005875g0050/Nitab4.5_0009395g0010	8	circadian rhythm
BP	GO:0048511	8/274	307/24955	0.0206647	0.0423038	0.0181625	Nitab4.5_0000143g0520/Nitab4.5_0000574g0300/Nitab4.5_0000622g0200/Nitab4.5_0001198g0320/Nitab4.5_0002396g0010/Nitab4.5_0004377g0010/Nitab4.5_0005875g0050/Nitab4.5_0009395g0010	8	rhythmic process
BP	GO:0006338	6/274	196/24955	0.0215061	0.04394	0.018865	Nitab4.5_0000234g0130/Nitab4.5_0000805g0050/Nitab4.5_0000877g0070/Nitab4.5_0002837g0010/Nitab4.5_0004005g0020/Nitab4.5_0005539g0030	6	chromatin remodeling
BP	GO:0051093	10/274	432/24955	0.0217083	0.0442662	0.0190051	Nitab4.5_0000073g0020/Nitab4.5_0000287g0170/Nitab4.5_0000522g0110/Nitab4.5_0001599g0030/Nitab4.5_0002079g0070/Nitab4.5_0002642g0040/Nitab4.5_0002842g0020/Nitab4.5_0003677g0020/Nitab4.5_0004412g0040/Nitab4.5_0011138g0010	10	negative regulation of developmental process
BP	GO:0001667	2/274	21/24955	0.0219855	0.0444834	0.0190983	Nitab4.5_0001599g0030/Nitab4.5_0004412g0040	2	ameboidal-type cell migration
BP	GO:0043393	2/274	21/24955	0.0219855	0.0444834	0.0190983	Nitab4.5_0002396g0010/Nitab4.5_0004377g0010	2	regulation of protein binding
BP	GO:0051315	2/274	21/24955	0.0219855	0.0444834	0.0190983	Nitab4.5_0000223g0310/Nitab4.5_0007099g0010	2	attachment of mitotic spindle microtubules to kinetochore
BP	GO:2001022	2/274	21/24955	0.0219855	0.0444834	0.0190983	Nitab4.5_0002314g0100/Nitab4.5_0008551g0030	2	positive regulation of response to DNA damage stimulus
BP	GO:0002832	4/274	97/24955	0.0222419	0.0447415	0.0192092	Nitab4.5_0000008g0740/Nitab4.5_0001599g0030/Nitab4.5_0004412g0040/Nitab4.5_0009193g0010	4	negative regulation of response to biotic stimulus
BP	GO:0030833	4/274	97/24955	0.0222419	0.0447415	0.0192092	Nitab4.5_0002312g0010/Nitab4.5_0004310g0020/Nitab4.5_0004538g0010/Nitab4.5_0008117g0050	4	regulation of actin filament polymerization
BP	GO:0034728	4/274	97/24955	0.0222419	0.0447415	0.0192092	Nitab4.5_0000234g0130/Nitab4.5_0000805g0050/Nitab4.5_0000877g0070/Nitab4.5_0002837g0010	4	nucleosome organization
BP	GO:0030031	4/274	98/24955	0.0229945	0.0461662	0.0198208	Nitab4.5_0000093g0160/Nitab4.5_0000396g0220/Nitab4.5_0004318g0010/Nitab4.5_0005971g0020	4	cell projection assembly
BP	GO:2001251	4/274	99/24955	0.0237624	0.0476162	0.0204433	Nitab4.5_0000334g0100/Nitab4.5_0001105g0080/Nitab4.5_0011843g0030/Nitab4.5_0012134g0010	4	negative regulation of chromosome organization
BP	GO:0030335	2/274	22/24955	0.0240113	0.0476568	0.0204608	Nitab4.5_0004280g0140/Nitab4.5_0004287g0030	2	positive regulation of cell migration
BP	GO:0031086	2/274	22/24955	0.0240113	0.0476568	0.0204608	Nitab4.5_0000152g0190/Nitab4.5_0001303g0100	2	nuclear-transcribed mRNA catabolic process, deadenylation-independent decay
BP	GO:0031087	2/274	22/24955	0.0240113	0.0476568	0.0204608	Nitab4.5_0000152g0190/Nitab4.5_0001303g0100	2	deadenylation-independent decapping of nuclear-transcribed mRNA
BP	GO:0031152	2/274	22/24955	0.0240113	0.0476568	0.0204608	Nitab4.5_0004538g0010/Nitab4.5_0008117g0050	2	aggregation involved in sorocarp development
BP	GO:0099504	2/274	22/24955	0.0240113	0.0476568	0.0204608	Nitab4.5_0004280g0140/Nitab4.5_0004287g0030	2	synaptic vesicle cycle
BP	GO:0043547	4/274	100/24955	0.0245457	0.0486247	0.0208763	Nitab4.5_0000593g0260/Nitab4.5_0005018g0040/Nitab4.5_0012190g0010/Nitab4.5_0012197g0010	4	positive regulation of GTPase activity
BP	GO:0006470	6/274	203/24955	0.0250108	0.0494522	0.0212316	Nitab4.5_0000003g0700/Nitab4.5_0001967g0060/Nitab4.5_0002643g0010/Nitab4.5_0003218g0050/Nitab4.5_0005816g0020/Nitab4.5_0006642g0040	6	protein dephosphorylation
BP	GO:0002218	5/274	150/24955	0.0251876	0.0496134	0.0213009	Nitab4.5_0000593g0280/Nitab4.5_0001251g0010/Nitab4.5_0003111g0030/Nitab4.5_0003111g0080/Nitab4.5_0014715g0010	5	activation of innate immune response
BP	GO:0016573	5/274	150/24955	0.0251876	0.0496134	0.0213009	Nitab4.5_0000093g0160/Nitab4.5_0000396g0220/Nitab4.5_0004318g0010/Nitab4.5_0005971g0020/Nitab4.5_0009739g0030	5	histone acetylation
BP	GO:0050684	4/274	101/24955	0.0253444	0.049828	0.021393	Nitab4.5_0000748g0110/Nitab4.5_0001799g0050/Nitab4.5_0006477g0030/Nitab4.5_0006564g0010	4	regulation of mRNA processing
CC	GO:0080008	111/274	141/25306	1.36386e-199	2.264e-197	5.1683e-198	Nitab4.5_0000022g0280/Nitab4.5_0000047g0010/Nitab4.5_0000073g0020/Nitab4.5_0000078g0100/Nitab4.5_0000129g0190/Nitab4.5_0000143g0520/Nitab4.5_0000152g0140/Nitab4.5_0000159g0120/Nitab4.5_0000194g0280/Nitab4.5_0000215g0100/Nitab4.5_0000223g0130/Nitab4.5_0000253g0020/Nitab4.5_0000283g0360/Nitab4.5_0000284g0010/Nitab4.5_0000287g0170/Nitab4.5_0000294g0080/Nitab4.5_0000308g0050/Nitab4.5_0000332g0110/Nit…	111	Cul4-RING E3 ubiquitin ligase complex
CC	GO:0031461	111/274	317/25306	7.1147e-143	5.9052e-141	1.34805e-141	Nitab4.5_0000022g0280/Nitab4.5_0000047g0010/Nitab4.5_0000073g0020/Nitab4.5_0000078g0100/Nitab4.5_0000129g0190/Nitab4.5_0000143g0520/Nitab4.5_0000152g0140/Nitab4.5_0000159g0120/Nitab4.5_0000194g0280/Nitab4.5_0000215g0100/Nitab4.5_0000223g0130/Nitab4.5_0000253g0020/Nitab4.5_0000283g0360/Nitab4.5_0000284g0010/Nitab4.5_0000287g0170/Nitab4.5_0000294g0080/Nitab4.5_0000308g0050/Nitab4.5_0000332g0110/Nit…	111	cullin-RING ubiquitin ligase complex
CC	GO:0000151	111/274	410/25306	2.51957e-128	1.39416e-126	3.18262e-127	Nitab4.5_0000022g0280/Nitab4.5_0000047g0010/Nitab4.5_0000073g0020/Nitab4.5_0000078g0100/Nitab4.5_0000129g0190/Nitab4.5_0000143g0520/Nitab4.5_0000152g0140/Nitab4.5_0000159g0120/Nitab4.5_0000194g0280/Nitab4.5_0000215g0100/Nitab4.5_0000223g0130/Nitab4.5_0000253g0020/Nitab4.5_0000283g0360/Nitab4.5_0000284g0010/Nitab4.5_0000287g0170/Nitab4.5_0000294g0080/Nitab4.5_0000308g0050/Nitab4.5_0000332g0110/Nit…	111	ubiquitin ligase complex
CC	GO:0034388	12/274	14/25306	1.8199e-22	7.55259e-21	1.72412e-21	Nitab4.5_0000021g0710/Nitab4.5_0000108g0370/Nitab4.5_0000108g0390/Nitab4.5_0000671g0170/Nitab4.5_0001370g0040/Nitab4.5_0002535g0010/Nitab4.5_0003006g0020/Nitab4.5_0003314g0010/Nitab4.5_0004530g0070/Nitab4.5_0008299g0020/Nitab4.5_0010414g0010/Nitab4.5_0023790g0010	12	Pwp2p-containing subcomplex of 90S preribosome
CC	GO:0030686	18/274	55/25306	2.39879e-22	7.96398e-21	1.81803e-21	Nitab4.5_0000021g0710/Nitab4.5_0000108g0370/Nitab4.5_0000108g0390/Nitab4.5_0000671g0170/Nitab4.5_0000948g0120/Nitab4.5_0001370g0040/Nitab4.5_0002535g0010/Nitab4.5_0002596g0050/Nitab4.5_0003006g0020/Nitab4.5_0003314g0010/Nitab4.5_0003841g0090/Nitab4.5_0004530g0070/Nitab4.5_0004816g0020/Nitab4.5_0006512g0050/Nitab4.5_0008299g0020/Nitab4.5_0010414g0010/Nitab4.5_0017643g0010/Nitab4.5_0023790g0010	18	90S preribosome
CC	GO:0030126	12/274	15/25306	9.01251e-22	2.13725e-20	4.87895e-21	Nitab4.5_0000164g0010/Nitab4.5_0000351g0180/Nitab4.5_0000352g0090/Nitab4.5_0000671g0030/Nitab4.5_0001840g0100/Nitab4.5_0002327g0020/Nitab4.5_0002438g0070/Nitab4.5_0003674g0060/Nitab4.5_0005484g0020/Nitab4.5_0006801g0050/Nitab4.5_0008606g0010/Nitab4.5_0008608g0010	12	COPI vesicle coat
CC	GO:0030663	12/274	15/25306	9.01251e-22	2.13725e-20	4.87895e-21	Nitab4.5_0000164g0010/Nitab4.5_0000351g0180/Nitab4.5_0000352g0090/Nitab4.5_0000671g0030/Nitab4.5_0001840g0100/Nitab4.5_0002327g0020/Nitab4.5_0002438g0070/Nitab4.5_0003674g0060/Nitab4.5_0005484g0020/Nitab4.5_0006801g0050/Nitab4.5_0008606g0010/Nitab4.5_0008608g0010	12	COPI-coated vesicle membrane
CC	GO:0032040	18/274	60/25306	1.46761e-21	3.04529e-20	6.95183e-21	Nitab4.5_0000021g0710/Nitab4.5_0000108g0370/Nitab4.5_0000108g0390/Nitab4.5_0000621g0150/Nitab4.5_0000671g0170/Nitab4.5_0001370g0040/Nitab4.5_0002535g0010/Nitab4.5_0002719g0080/Nitab4.5_0003006g0020/Nitab4.5_0003314g0010/Nitab4.5_0004077g0020/Nitab4.5_0004530g0070/Nitab4.5_0004546g0040/Nitab4.5_0004816g0020/Nitab4.5_0006512g0050/Nitab4.5_0008299g0020/Nitab4.5_0010414g0010/Nitab4.5_0023790g0010	18	small-subunit processome
CC	GO:0030684	22/274	124/25306	1.27901e-20	2.35906e-19	5.38531e-20	Nitab4.5_0000021g0710/Nitab4.5_0000108g0370/Nitab4.5_0000108g0390/Nitab4.5_0000621g0150/Nitab4.5_0000671g0170/Nitab4.5_0000948g0120/Nitab4.5_0001370g0040/Nitab4.5_0002535g0010/Nitab4.5_0002596g0050/Nitab4.5_0002719g0080/Nitab4.5_0003006g0020/Nitab4.5_0003314g0010/Nitab4.5_0003841g0090/Nitab4.5_0004077g0020/Nitab4.5_0004530g0070/Nitab4.5_0004546g0040/Nitab4.5_0004816g0020/Nitab4.5_0006512g0050/Nit…	22	preribosome
CC	GO:0030137	12/274	21/25306	5.496e-19	9.12336e-18	2.08269e-18	Nitab4.5_0000164g0010/Nitab4.5_0000351g0180/Nitab4.5_0000352g0090/Nitab4.5_0000671g0030/Nitab4.5_0001840g0100/Nitab4.5_0002327g0020/Nitab4.5_0002438g0070/Nitab4.5_0003674g0060/Nitab4.5_0005484g0020/Nitab4.5_0006801g0050/Nitab4.5_0008606g0010/Nitab4.5_0008608g0010	12	COPI-coated vesicle
CC	GO:0030120	14/274	37/25306	1.06614e-18	1.60891e-17	3.67284e-18	Nitab4.5_0000164g0010/Nitab4.5_0000351g0180/Nitab4.5_0000352g0090/Nitab4.5_0000671g0030/Nitab4.5_0001755g0140/Nitab4.5_0001840g0100/Nitab4.5_0002327g0020/Nitab4.5_0002438g0070/Nitab4.5_0003674g0060/Nitab4.5_0005484g0020/Nitab4.5_0006801g0050/Nitab4.5_0007527g0030/Nitab4.5_0008606g0010/Nitab4.5_0008608g0010	14	vesicle coat
CC	GO:0030117	14/274	42/25306	8.79385e-18	1.12291e-16	2.56339e-17	Nitab4.5_0000164g0010/Nitab4.5_0000351g0180/Nitab4.5_0000352g0090/Nitab4.5_0000671g0030/Nitab4.5_0001755g0140/Nitab4.5_0001840g0100/Nitab4.5_0002327g0020/Nitab4.5_0002438g0070/Nitab4.5_0003674g0060/Nitab4.5_0005484g0020/Nitab4.5_0006801g0050/Nitab4.5_0007527g0030/Nitab4.5_0008606g0010/Nitab4.5_0008608g0010	14	membrane coat
CC	GO:0048475	14/274	42/25306	8.79385e-18	1.12291e-16	2.56339e-17	Nitab4.5_0000164g0010/Nitab4.5_0000351g0180/Nitab4.5_0000352g0090/Nitab4.5_0000671g0030/Nitab4.5_0001755g0140/Nitab4.5_0001840g0100/Nitab4.5_0002327g0020/Nitab4.5_0002438g0070/Nitab4.5_0003674g0060/Nitab4.5_0005484g0020/Nitab4.5_0006801g0050/Nitab4.5_0007527g0030/Nitab4.5_0008606g0010/Nitab4.5_0008608g0010	14	coated membrane
CC	GO:0030660	14/274	59/25306	1.87799e-15	2.22676e-14	5.08328e-15	Nitab4.5_0000164g0010/Nitab4.5_0000351g0180/Nitab4.5_0000352g0090/Nitab4.5_0000671g0030/Nitab4.5_0001755g0140/Nitab4.5_0001840g0100/Nitab4.5_0002327g0020/Nitab4.5_0002438g0070/Nitab4.5_0003674g0060/Nitab4.5_0005484g0020/Nitab4.5_0006801g0050/Nitab4.5_0007527g0030/Nitab4.5_0008606g0010/Nitab4.5_0008608g0010	14	Golgi-associated vesicle membrane
CC	GO:0030662	14/274	62/25306	3.98944e-15	4.41498e-14	1.00786e-14	Nitab4.5_0000164g0010/Nitab4.5_0000351g0180/Nitab4.5_0000352g0090/Nitab4.5_0000671g0030/Nitab4.5_0001755g0140/Nitab4.5_0001840g0100/Nitab4.5_0002327g0020/Nitab4.5_0002438g0070/Nitab4.5_0003674g0060/Nitab4.5_0005484g0020/Nitab4.5_0006801g0050/Nitab4.5_0007527g0030/Nitab4.5_0008606g0010/Nitab4.5_0008608g0010	14	coated vesicle membrane
CC	GO:0031080	10/274	22/25306	1.08362e-14	1.12425e-13	2.56646e-14	Nitab4.5_0000223g0310/Nitab4.5_0000474g0050/Nitab4.5_0001727g0080/Nitab4.5_0001727g0090/Nitab4.5_0001755g0140/Nitab4.5_0003431g0020/Nitab4.5_0004905g0040/Nitab4.5_0007099g0010/Nitab4.5_0007185g0020/Nitab4.5_0007527g0030	10	nuclear pore outer ring
CC	GO:0030135	16/274	103/25306	2.22508e-14	2.17273e-13	4.95994e-14	Nitab4.5_0000164g0010/Nitab4.5_0000351g0180/Nitab4.5_0000352g0090/Nitab4.5_0000671g0030/Nitab4.5_0001599g0030/Nitab4.5_0001755g0140/Nitab4.5_0001840g0100/Nitab4.5_0002327g0020/Nitab4.5_0002438g0070/Nitab4.5_0003674g0060/Nitab4.5_0004412g0040/Nitab4.5_0005484g0020/Nitab4.5_0006801g0050/Nitab4.5_0007527g0030/Nitab4.5_0008606g0010/Nitab4.5_0008608g0010	16	coated vesicle
CC	GO:0048188	8/274	11/25306	2.73625e-14	2.52343e-13	5.76054e-14	Nitab4.5_0000093g0160/Nitab4.5_0000396g0220/Nitab4.5_0000419g0100/Nitab4.5_0001611g0030/Nitab4.5_0002385g0020/Nitab4.5_0004014g0070/Nitab4.5_0004318g0010/Nitab4.5_0005971g0020	8	Set1C/COMPASS complex
CC	GO:0030659	23/274	310/25306	5.20661e-13	4.54894e-12	1.03844e-12	Nitab4.5_0000157g0190/Nitab4.5_0000164g0010/Nitab4.5_0000207g0210/Nitab4.5_0000351g0180/Nitab4.5_0000352g0090/Nitab4.5_0000671g0030/Nitab4.5_0001755g0140/Nitab4.5_0001840g0100/Nitab4.5_0002327g0020/Nitab4.5_0002438g0070/Nitab4.5_0003674g0060/Nitab4.5_0003769g0110/Nitab4.5_0004813g0050/Nitab4.5_0005484g0020/Nitab4.5_0006801g0050/Nitab4.5_0007527g0030/Nitab4.5_0007601g0010/Nitab4.5_0008606g0010/Nit…	23	cytoplasmic vesicle membrane
CC	GO:0005798	14/274	89/25306	8.07256e-13	6.70022e-12	1.52954e-12	Nitab4.5_0000164g0010/Nitab4.5_0000351g0180/Nitab4.5_0000352g0090/Nitab4.5_0000671g0030/Nitab4.5_0001755g0140/Nitab4.5_0001840g0100/Nitab4.5_0002327g0020/Nitab4.5_0002438g0070/Nitab4.5_0003674g0060/Nitab4.5_0005484g0020/Nitab4.5_0006801g0050/Nitab4.5_0007527g0030/Nitab4.5_0008606g0010/Nitab4.5_0008608g0010	14	Golgi-associated vesicle
CC	GO:0012506	23/274	321/25306	1.07568e-12	8.50301e-12	1.94108e-12	Nitab4.5_0000157g0190/Nitab4.5_0000164g0010/Nitab4.5_0000207g0210/Nitab4.5_0000351g0180/Nitab4.5_0000352g0090/Nitab4.5_0000671g0030/Nitab4.5_0001755g0140/Nitab4.5_0001840g0100/Nitab4.5_0002327g0020/Nitab4.5_0002438g0070/Nitab4.5_0003674g0060/Nitab4.5_0003769g0110/Nitab4.5_0004813g0050/Nitab4.5_0005484g0020/Nitab4.5_0006801g0050/Nitab4.5_0007527g0030/Nitab4.5_0007601g0010/Nitab4.5_0008606g0010/Nit…	23	vesicle membrane
CC	GO:0000974	9/274	24/25306	2.03452e-12	1.53514e-11	3.50443e-12	Nitab4.5_0000194g0280/Nitab4.5_0000593g0280/Nitab4.5_0001251g0010/Nitab4.5_0002751g0050/Nitab4.5_0003111g0030/Nitab4.5_0003111g0080/Nitab4.5_0008835g0030/Nitab4.5_0011782g0010/Nitab4.5_0014715g0010	9	Prp19 complex
CC	GO:0005681	21/274	292/25306	9.99968e-12	7.21716e-11	1.64754e-11	Nitab4.5_0000008g0740/Nitab4.5_0000194g0280/Nitab4.5_0000253g0020/Nitab4.5_0000285g0060/Nitab4.5_0000593g0280/Nitab4.5_0000826g0140/Nitab4.5_0001170g0230/Nitab4.5_0001251g0010/Nitab4.5_0001484g0010/Nitab4.5_0001618g0260/Nitab4.5_0002751g0050/Nitab4.5_0002913g0040/Nitab4.5_0003111g0030/Nitab4.5_0003111g0080/Nitab4.5_0003532g0080/Nitab4.5_0003676g0010/Nitab4.5_0004240g0040/Nitab4.5_0008835g0030/Nit…	21	spliceosomal complex
CC	GO:0005643	13/274	106/25306	1.37336e-10	9.49911e-10	2.16847e-10	Nitab4.5_0000078g0100/Nitab4.5_0000223g0310/Nitab4.5_0000474g0050/Nitab4.5_0001727g0080/Nitab4.5_0001727g0090/Nitab4.5_0001755g0140/Nitab4.5_0003431g0020/Nitab4.5_0004905g0040/Nitab4.5_0005663g0040/Nitab4.5_0007099g0010/Nitab4.5_0007185g0020/Nitab4.5_0007527g0030/Nitab4.5_0015727g0010	13	nuclear pore
CC	GO:0071013	15/274	161/25306	2.70677e-10	1.79729e-09	4.10289e-10	Nitab4.5_0000008g0740/Nitab4.5_0000253g0020/Nitab4.5_0000285g0060/Nitab4.5_0000593g0280/Nitab4.5_0001170g0230/Nitab4.5_0001251g0010/Nitab4.5_0001484g0010/Nitab4.5_0002913g0040/Nitab4.5_0003111g0030/Nitab4.5_0003111g0080/Nitab4.5_0003532g0080/Nitab4.5_0003676g0010/Nitab4.5_0004240g0040/Nitab4.5_0009193g0010/Nitab4.5_0014715g0010	15	catalytic step 2 spliceosome
CC	GO:0005765	10/274	55/25306	3.57986e-10	2.2856e-09	5.21761e-10	Nitab4.5_0000223g0310/Nitab4.5_0000474g0050/Nitab4.5_0001727g0080/Nitab4.5_0001727g0090/Nitab4.5_0001755g0140/Nitab4.5_0003431g0020/Nitab4.5_0004905g0040/Nitab4.5_0007099g0010/Nitab4.5_0007185g0020/Nitab4.5_0007527g0030	10	lysosomal membrane
CC	GO:0036064	6/274	11/25306	6.73482e-10	4.14067e-09	9.45238e-10	Nitab4.5_0000093g0160/Nitab4.5_0000396g0220/Nitab4.5_0000779g0070/Nitab4.5_0004318g0010/Nitab4.5_0004474g0060/Nitab4.5_0005971g0020	6	ciliary basal body
CC	GO:0016604	20/274	334/25306	8.09781e-10	4.80085e-09	1.09594e-09	Nitab4.5_0000143g0520/Nitab4.5_0000190g0110/Nitab4.5_0000522g0110/Nitab4.5_0000574g0300/Nitab4.5_0000622g0200/Nitab4.5_0000748g0110/Nitab4.5_0000826g0140/Nitab4.5_0001198g0320/Nitab4.5_0001618g0260/Nitab4.5_0001799g0050/Nitab4.5_0002396g0010/Nitab4.5_0003532g0080/Nitab4.5_0004240g0040/Nitab4.5_0004377g0010/Nitab4.5_0005875g0050/Nitab4.5_0006477g0030/Nitab4.5_0006564g0010/Nitab4.5_0009739g0030/Nit…	20	nuclear body
CC	GO:0071011	11/274	79/25306	9.24598e-10	5.29252e-09	1.20819e-09	Nitab4.5_0000008g0740/Nitab4.5_0000253g0020/Nitab4.5_0000285g0060/Nitab4.5_0000593g0280/Nitab4.5_0001251g0010/Nitab4.5_0001484g0010/Nitab4.5_0002913g0040/Nitab4.5_0003111g0030/Nitab4.5_0003111g0080/Nitab4.5_0009193g0010/Nitab4.5_0014715g0010	11	precatalytic spliceosome
CC	GO:0005815	12/274	111/25306	3.10924e-09	1.72045e-08	3.92747e-09	Nitab4.5_0000093g0160/Nitab4.5_0000151g0400/Nitab4.5_0000396g0220/Nitab4.5_0000779g0070/Nitab4.5_0000837g0070/Nitab4.5_0002682g0120/Nitab4.5_0004318g0010/Nitab4.5_0004474g0060/Nitab4.5_0005022g0020/Nitab4.5_0005971g0020/Nitab4.5_0006802g0040/Nitab4.5_0007892g0010	12	microtubule organizing center
CC	GO:0034708	9/274	52/25306	4.39312e-09	2.35244e-08	5.3702e-09	Nitab4.5_0000093g0160/Nitab4.5_0000396g0220/Nitab4.5_0000419g0100/Nitab4.5_0001611g0030/Nitab4.5_0002385g0020/Nitab4.5_0004014g0070/Nitab4.5_0004318g0010/Nitab4.5_0005696g0030/Nitab4.5_0005971g0020	9	methyltransferase complex
CC	GO:0035097	8/274	38/25306	6.2958e-09	3.22358e-08	7.35884e-09	Nitab4.5_0000093g0160/Nitab4.5_0000396g0220/Nitab4.5_0000419g0100/Nitab4.5_0001611g0030/Nitab4.5_0002385g0020/Nitab4.5_0004014g0070/Nitab4.5_0004318g0010/Nitab4.5_0005971g0020	8	histone methyltransferase complex
CC	GO:0098852	10/274	73/25306	6.40833e-09	3.22358e-08	7.35884e-09	Nitab4.5_0000223g0310/Nitab4.5_0000474g0050/Nitab4.5_0001727g0080/Nitab4.5_0001727g0090/Nitab4.5_0001755g0140/Nitab4.5_0003431g0020/Nitab4.5_0004905g0040/Nitab4.5_0007099g0010/Nitab4.5_0007185g0020/Nitab4.5_0007527g0030	10	lytic vacuole membrane
CC	GO:0000159	6/274	20/25306	5.20556e-08	2.46892e-07	5.63609e-08	Nitab4.5_0000003g0700/Nitab4.5_0001967g0060/Nitab4.5_0002643g0010/Nitab4.5_0003218g0050/Nitab4.5_0005816g0020/Nitab4.5_0006642g0040	6	protein phosphatase type 2A complex
CC	GO:0005963	6/274	20/25306	5.20556e-08	2.46892e-07	5.63609e-08	Nitab4.5_0000003g0700/Nitab4.5_0001967g0060/Nitab4.5_0002643g0010/Nitab4.5_0003218g0050/Nitab4.5_0005816g0020/Nitab4.5_0006642g0040	6	magnesium-dependent protein serine/threonine phosphatase complex
CC	GO:0000152	7/274	34/25306	6.77058e-08	3.12199e-07	7.12693e-08	Nitab4.5_0000143g0520/Nitab4.5_0000574g0300/Nitab4.5_0000622g0200/Nitab4.5_0001198g0320/Nitab4.5_0002396g0010/Nitab4.5_0004377g0010/Nitab4.5_0005875g0050	7	nuclear ubiquitin ligase complex
CC	GO:0044665	6/274	24/25306	1.74305e-07	7.61438e-07	1.73822e-07	Nitab4.5_0000093g0160/Nitab4.5_0000396g0220/Nitab4.5_0001611g0030/Nitab4.5_0004014g0070/Nitab4.5_0004318g0010/Nitab4.5_0005971g0020	6	MLL1/2 complex
CC	GO:0071339	6/274	24/25306	1.74305e-07	7.61438e-07	1.73822e-07	Nitab4.5_0000093g0160/Nitab4.5_0000396g0220/Nitab4.5_0001611g0030/Nitab4.5_0004014g0070/Nitab4.5_0004318g0010/Nitab4.5_0005971g0020	6	MLL1 complex
CC	GO:0008287	6/274	27/25306	3.73024e-07	1.54805e-06	3.53391e-07	Nitab4.5_0000003g0700/Nitab4.5_0001967g0060/Nitab4.5_0002643g0010/Nitab4.5_0003218g0050/Nitab4.5_0005816g0020/Nitab4.5_0006642g0040	6	protein serine/threonine phosphatase complex
CC	GO:1903293	6/274	27/25306	3.73024e-07	1.54805e-06	3.53391e-07	Nitab4.5_0000003g0700/Nitab4.5_0001967g0060/Nitab4.5_0002643g0010/Nitab4.5_0003218g0050/Nitab4.5_0005816g0020/Nitab4.5_0006642g0040	6	phosphatase complex
CC	GO:0005635	16/274	315/25306	3.90814e-07	1.55964e-06	3.56037e-07	Nitab4.5_0000078g0100/Nitab4.5_0000108g0390/Nitab4.5_0000223g0310/Nitab4.5_0000474g0050/Nitab4.5_0001727g0080/Nitab4.5_0001727g0090/Nitab4.5_0001755g0140/Nitab4.5_0002535g0010/Nitab4.5_0003314g0010/Nitab4.5_0003431g0020/Nitab4.5_0004905g0040/Nitab4.5_0005663g0040/Nitab4.5_0007099g0010/Nitab4.5_0007185g0020/Nitab4.5_0007527g0030/Nitab4.5_0015727g0010	16	nuclear envelope
CC	GO:0005929	8/274	63/25306	3.94608e-07	1.55964e-06	3.56037e-07	Nitab4.5_0000093g0160/Nitab4.5_0000396g0220/Nitab4.5_0000745g0010/Nitab4.5_0000779g0070/Nitab4.5_0001769g0120/Nitab4.5_0004318g0010/Nitab4.5_0004474g0060/Nitab4.5_0005971g0020	8	cilium
CC	GO:0005813	8/274	65/25306	5.04754e-07	1.94859e-06	4.44826e-07	Nitab4.5_0000151g0400/Nitab4.5_0000779g0070/Nitab4.5_0000837g0070/Nitab4.5_0002682g0120/Nitab4.5_0004474g0060/Nitab4.5_0005022g0020/Nitab4.5_0006802g0040/Nitab4.5_0007892g0010	8	centrosome
CC	GO:0019898	11/274	151/25306	8.26437e-07	3.11792e-06	7.11764e-07	Nitab4.5_0000071g0280/Nitab4.5_0000157g0190/Nitab4.5_0000215g0100/Nitab4.5_0000308g0050/Nitab4.5_0000557g0030/Nitab4.5_0002344g0110/Nitab4.5_0004172g0080/Nitab4.5_0005479g0060/Nitab4.5_0008329g0020/Nitab4.5_0014657g0010/Nitab4.5_0015727g0010	11	extrinsic component of membrane
CC	GO:0016593	4/274	11/25306	4.17961e-06	1.54181e-05	3.51967e-06	Nitab4.5_0000073g0020/Nitab4.5_0002079g0070/Nitab4.5_0002642g0040/Nitab4.5_0002842g0020	4	Cdc73/Paf1 complex
CC	GO:0000123	7/274	63/25306	5.32767e-06	1.92259e-05	4.38892e-06	Nitab4.5_0000093g0160/Nitab4.5_0000396g0220/Nitab4.5_0003976g0020/Nitab4.5_0004318g0010/Nitab4.5_0005971g0020/Nitab4.5_0007182g0050/Nitab4.5_0009739g0030	7	histone acetyltransferase complex
CC	GO:0005776	4/274	12/25306	6.21602e-06	2.14971e-05	4.90738e-06	Nitab4.5_0000510g0020/Nitab4.5_0001812g0090/Nitab4.5_0004538g0010/Nitab4.5_0008117g0050	4	autophagosome
CC	GO:0034045	4/274	12/25306	6.21602e-06	2.14971e-05	4.90738e-06	Nitab4.5_0000071g0280/Nitab4.5_0002344g0110/Nitab4.5_0005479g0060/Nitab4.5_0008329g0020	4	phagophore assembly site membrane
CC	GO:0055087	4/274	14/25306	1.23571e-05	4.18627e-05	9.55648e-06	Nitab4.5_0000073g0020/Nitab4.5_0002079g0070/Nitab4.5_0002642g0040/Nitab4.5_0002842g0020	4	Ski complex
CC	GO:0031248	7/274	74/25306	1.56595e-05	5.09702e-05	1.16356e-05	Nitab4.5_0000093g0160/Nitab4.5_0000396g0220/Nitab4.5_0003976g0020/Nitab4.5_0004318g0010/Nitab4.5_0005971g0020/Nitab4.5_0007182g0050/Nitab4.5_0009739g0030	7	protein acetyltransferase complex
CC	GO:1902493	7/274	74/25306	1.56595e-05	5.09702e-05	1.16356e-05	Nitab4.5_0000093g0160/Nitab4.5_0000396g0220/Nitab4.5_0003976g0020/Nitab4.5_0004318g0010/Nitab4.5_0005971g0020/Nitab4.5_0007182g0050/Nitab4.5_0009739g0030	7	acetyltransferase complex
CC	GO:0071006	4/274	15/25306	1.67072e-05	5.33344e-05	1.21753e-05	Nitab4.5_0000194g0280/Nitab4.5_0002751g0050/Nitab4.5_0008835g0030/Nitab4.5_0011782g0010	4	U2-type catalytic step 1 spliceosome
CC	GO:0005764	10/274	173/25306	2.02964e-05	6.35697e-05	1.45118e-05	Nitab4.5_0000223g0310/Nitab4.5_0000474g0050/Nitab4.5_0001727g0080/Nitab4.5_0001727g0090/Nitab4.5_0001755g0140/Nitab4.5_0003431g0020/Nitab4.5_0004905g0040/Nitab4.5_0007099g0010/Nitab4.5_0007185g0020/Nitab4.5_0007527g0030	10	lysosome
CC	GO:0005828	4/274	17/25306	2.86371e-05	8.80325e-05	2.00962e-05	Nitab4.5_0000779g0070/Nitab4.5_0001105g0080/Nitab4.5_0004474g0060/Nitab4.5_0012134g0010	4	kinetochore microtubule
CC	GO:0048471	8/274	113/25306	3.27139e-05	9.87365e-05	2.25397e-05	Nitab4.5_0000207g0210/Nitab4.5_0001599g0030/Nitab4.5_0003769g0110/Nitab4.5_0004412g0040/Nitab4.5_0004813g0050/Nitab4.5_0007601g0010/Nitab4.5_0009340g0010/Nitab4.5_0022454g0010	8	perinuclear region of cytoplasm
CC	GO:0005682	6/274	57/25306	3.48378e-05	0.000103269	2.35744e-05	Nitab4.5_0000008g0740/Nitab4.5_0000253g0020/Nitab4.5_0000285g0060/Nitab4.5_0001484g0010/Nitab4.5_0002913g0040/Nitab4.5_0009193g0010	6	U5 snRNP
CC	GO:0005834	4/274	18/25306	3.65061e-05	0.000104483	2.38515e-05	Nitab4.5_0000215g0100/Nitab4.5_0000308g0050/Nitab4.5_0000557g0030/Nitab4.5_0004172g0080	4	heterotrimeric G-protein complex
CC	GO:1905360	4/274	18/25306	3.65061e-05	0.000104483	2.38515e-05	Nitab4.5_0000215g0100/Nitab4.5_0000308g0050/Nitab4.5_0000557g0030/Nitab4.5_0004172g0080	4	GTPase complex
CC	GO:0000776	6/274	62/25306	5.6409e-05	0.00015871	3.62306e-05	Nitab4.5_0000151g0400/Nitab4.5_0000334g0100/Nitab4.5_0000837g0070/Nitab4.5_0001105g0080/Nitab4.5_0011843g0030/Nitab4.5_0012134g0010	6	kinetochore
CC	GO:0015629	8/274	126/25306	7.11543e-05	0.00019686	4.49395e-05	Nitab4.5_0001158g0090/Nitab4.5_0001168g0020/Nitab4.5_0001644g0090/Nitab4.5_0002045g0020/Nitab4.5_0002312g0010/Nitab4.5_0003976g0020/Nitab4.5_0004310g0020/Nitab4.5_0007182g0050	8	actin cytoskeleton
CC	GO:0000323	10/274	207/25306	9.25782e-05	0.000251934	5.75119e-05	Nitab4.5_0000223g0310/Nitab4.5_0000474g0050/Nitab4.5_0001727g0080/Nitab4.5_0001727g0090/Nitab4.5_0001755g0140/Nitab4.5_0003431g0020/Nitab4.5_0004905g0040/Nitab4.5_0007099g0010/Nitab4.5_0007185g0020/Nitab4.5_0007527g0030	10	lytic vacuole
CC	GO:0071012	4/274	23/25306	0.000101231	0.000271039	6.18731e-05	Nitab4.5_0000194g0280/Nitab4.5_0002751g0050/Nitab4.5_0008835g0030/Nitab4.5_0011782g0010	4	catalytic step 1 spliceosome
CC	GO:0000407	4/274	24/25306	0.000120447	0.000314261	7.17399e-05	Nitab4.5_0000071g0280/Nitab4.5_0002344g0110/Nitab4.5_0005479g0060/Nitab4.5_0008329g0020	4	phagophore assembly site
CC	GO:0000779	6/274	71/25306	0.000121161	0.000314261	7.17399e-05	Nitab4.5_0000151g0400/Nitab4.5_0000334g0100/Nitab4.5_0000837g0070/Nitab4.5_0001105g0080/Nitab4.5_0011843g0030/Nitab4.5_0012134g0010	6	condensed chromosome, centromeric region
CC	GO:0000922	4/274	25/25306	0.000142173	0.000363089	8.28865e-05	Nitab4.5_0000008g0740/Nitab4.5_0000779g0070/Nitab4.5_0004474g0060/Nitab4.5_0009193g0010	4	spindle pole
CC	GO:0005677	4/274	27/25306	0.000193915	0.000487726	0.000111339	Nitab4.5_0000397g0030/Nitab4.5_0004005g0020/Nitab4.5_0005539g0030/Nitab4.5_0009192g0020	4	chromatin silencing complex
CC	GO:0097525	8/274	147/25306	0.000207734	0.000514685	0.000117493	Nitab4.5_0000008g0740/Nitab4.5_0000253g0020/Nitab4.5_0000285g0060/Nitab4.5_0000826g0140/Nitab4.5_0001484g0010/Nitab4.5_0001618g0260/Nitab4.5_0002913g0040/Nitab4.5_0009193g0010	8	spliceosomal snRNP complex
CC	GO:0033276	3/274	12/25306	0.000256937	0.000609922	0.000139234	Nitab4.5_0003976g0020/Nitab4.5_0007182g0050/Nitab4.5_0009739g0030	3	transcription factor TFTC complex
CC	GO:0030864	4/274	29/25306	0.000258005	0.000609922	0.000139234	Nitab4.5_0001158g0090/Nitab4.5_0001168g0020/Nitab4.5_0001644g0090/Nitab4.5_0002045g0020	4	cortical actin cytoskeleton
CC	GO:0031234	4/274	29/25306	0.000258005	0.000609922	0.000139234	Nitab4.5_0000215g0100/Nitab4.5_0000308g0050/Nitab4.5_0000557g0030/Nitab4.5_0004172g0080	4	extrinsic component of cytoplasmic side of plasma membrane
CC	GO:0030532	8/274	152/25306	0.00026087	0.000609922	0.000139234	Nitab4.5_0000008g0740/Nitab4.5_0000253g0020/Nitab4.5_0000285g0060/Nitab4.5_0000826g0140/Nitab4.5_0001484g0010/Nitab4.5_0001618g0260/Nitab4.5_0002913g0040/Nitab4.5_0009193g0010	8	small nuclear ribonucleoprotein complex
CC	GO:0000347	4/274	30/25306	0.000295178	0.000680549	0.000155357	Nitab4.5_0000152g0140/Nitab4.5_0001303g0010/Nitab4.5_0001519g0100/Nitab4.5_0003606g0020	4	THO complex
CC	GO:0120114	8/274	158/25306	0.00033881	0.000770445	0.000175878	Nitab4.5_0000008g0740/Nitab4.5_0000253g0020/Nitab4.5_0000285g0060/Nitab4.5_0000826g0140/Nitab4.5_0001484g0010/Nitab4.5_0001618g0260/Nitab4.5_0002913g0040/Nitab4.5_0009193g0010	8	Sm-like protein family complex
CC	GO:0001650	3/274	14/25306	0.000418345	0.00093845	0.000214231	Nitab4.5_0000378g0050/Nitab4.5_0001298g0020/Nitab4.5_0004432g0020	3	fibrillar center
CC	GO:0010008	9/274	211/25306	0.000515627	0.00114125	0.000260527	Nitab4.5_0000157g0190/Nitab4.5_0000207g0210/Nitab4.5_0003769g0110/Nitab4.5_0004813g0050/Nitab4.5_0007601g0010/Nitab4.5_0009340g0010/Nitab4.5_0014657g0010/Nitab4.5_0015727g0010/Nitab4.5_0022454g0010	9	endosome membrane
CC	GO:0000775	6/274	96/25306	0.000626239	0.00136784	0.000312252	Nitab4.5_0000151g0400/Nitab4.5_0000334g0100/Nitab4.5_0000837g0070/Nitab4.5_0001105g0080/Nitab4.5_0011843g0030/Nitab4.5_0012134g0010	6	chromosome, centromeric region
CC	GO:0005732	4/274	39/25306	0.000820775	0.00176946	0.000403936	Nitab4.5_0002719g0080/Nitab4.5_0004077g0020/Nitab4.5_0004816g0020/Nitab4.5_0006512g0050	4	sno(s)RNA-containing ribonucleoprotein complex
CC	GO:0030687	4/274	41/25306	0.000993589	0.00211456	0.000482715	Nitab4.5_0000948g0120/Nitab4.5_0002596g0050/Nitab4.5_0003841g0090/Nitab4.5_0017643g0010	4	preribosome, large subunit precursor
CC	GO:0016591	7/274	157/25306	0.00165888	0.00348574	0.00079573	Nitab4.5_0000073g0020/Nitab4.5_0002079g0070/Nitab4.5_0002642g0040/Nitab4.5_0002842g0020/Nitab4.5_0003976g0020/Nitab4.5_0007182g0050/Nitab4.5_0009739g0030	7	RNA polymerase II, holoenzyme
CC	GO:0005876	4/274	48/25306	0.00179935	0.00373366	0.000852325	Nitab4.5_0000779g0070/Nitab4.5_0001105g0080/Nitab4.5_0004474g0060/Nitab4.5_0012134g0010	4	spindle microtubule
CC	GO:0070461	3/274	23/25306	0.00189397	0.00388147	0.000886068	Nitab4.5_0003976g0020/Nitab4.5_0007182g0050/Nitab4.5_0009739g0030	3	SAGA-type complex
CC	GO:0009898	4/274	50/25306	0.00209401	0.0042391	0.000967707	Nitab4.5_0000215g0100/Nitab4.5_0000308g0050/Nitab4.5_0000557g0030/Nitab4.5_0004172g0080	4	cytoplasmic side of plasma membrane
CC	GO:0017053	4/274	51/25306	0.00225313	0.00450627	0.0010287	Nitab4.5_0000397g0030/Nitab4.5_0004005g0020/Nitab4.5_0005539g0030/Nitab4.5_0009192g0020	4	transcription repressor complex
CC	GO:0098797	4/274	55/25306	0.00297304	0.00587529	0.00134122	Nitab4.5_0000215g0100/Nitab4.5_0000308g0050/Nitab4.5_0000557g0030/Nitab4.5_0004172g0080	4	plasma membrane protein complex
CC	GO:0008023	4/274	56/25306	0.00317488	0.00620035	0.00141543	Nitab4.5_0000073g0020/Nitab4.5_0002079g0070/Nitab4.5_0002642g0040/Nitab4.5_0002842g0020	4	transcription elongation factor complex
CC	GO:0005684	6/274	133/25306	0.00332653	0.00642098	0.00146579	Nitab4.5_0000194g0280/Nitab4.5_0001170g0230/Nitab4.5_0002751g0050/Nitab4.5_0003676g0010/Nitab4.5_0008835g0030/Nitab4.5_0011782g0010	6	U2-type spliceosomal complex
CC	GO:0099513	8/274	228/25306	0.00353539	0.00674568	0.00153991	Nitab4.5_0000151g0400/Nitab4.5_0000779g0070/Nitab4.5_0000837g0070/Nitab4.5_0001105g0080/Nitab4.5_0001158g0090/Nitab4.5_0001644g0090/Nitab4.5_0004474g0060/Nitab4.5_0012134g0010	8	polymeric cytoskeletal fiber
CC	GO:0019897	4/274	61/25306	0.00432513	0.00815877	0.0018625	Nitab4.5_0000215g0100/Nitab4.5_0000308g0050/Nitab4.5_0000557g0030/Nitab4.5_0004172g0080	4	extrinsic component of plasma membrane
CC	GO:0044666	2/274	11/25306	0.00602329	0.0112345	0.00256462	Nitab4.5_0001611g0030/Nitab4.5_0004014g0070	2	MLL3/4 complex
CC	GO:0005819	6/274	154/25306	0.0067572	0.0124633	0.00284514	Nitab4.5_0000008g0740/Nitab4.5_0000779g0070/Nitab4.5_0001105g0080/Nitab4.5_0004474g0060/Nitab4.5_0009193g0010/Nitab4.5_0012134g0010	6	spindle
CC	GO:0000793	6/274	160/25306	0.00808883	0.0147554	0.0033684	Nitab4.5_0000151g0400/Nitab4.5_0000334g0100/Nitab4.5_0000837g0070/Nitab4.5_0001105g0080/Nitab4.5_0011843g0030/Nitab4.5_0012134g0010	6	condensed chromosome
CC	GO:0030874	2/274	13/25306	0.00842115	0.0151947	0.00346866	Nitab4.5_0000234g0130/Nitab4.5_0002837g0010	2	nucleolar chromatin
CC	GO:0099081	8/274	270/25306	0.00949731	0.0163568	0.00373395	Nitab4.5_0000151g0400/Nitab4.5_0000779g0070/Nitab4.5_0000837g0070/Nitab4.5_0001105g0080/Nitab4.5_0001158g0090/Nitab4.5_0001644g0090/Nitab4.5_0004474g0060/Nitab4.5_0012134g0010	8	supramolecular polymer
CC	GO:0099512	8/274	270/25306	0.00949731	0.0163568	0.00373395	Nitab4.5_0000151g0400/Nitab4.5_0000779g0070/Nitab4.5_0000837g0070/Nitab4.5_0001105g0080/Nitab4.5_0001158g0090/Nitab4.5_0001644g0090/Nitab4.5_0004474g0060/Nitab4.5_0012134g0010	8	supramolecular fiber
CC	GO:0000346	2/274	14/25306	0.00975495	0.0163568	0.00373395	Nitab4.5_0000152g0140/Nitab4.5_0001303g0010	2	transcription export complex
CC	GO:0000445	2/274	14/25306	0.00975495	0.0163568	0.00373395	Nitab4.5_0000152g0140/Nitab4.5_0001303g0010	2	THO complex part of transcription export complex
CC	GO:0005697	2/274	14/25306	0.00975495	0.0163568	0.00373395	Nitab4.5_0000190g0110/Nitab4.5_0009994g0040	2	telomerase holoenzyme complex
CC	GO:0005826	2/274	14/25306	0.00975495	0.0163568	0.00373395	Nitab4.5_0001168g0020/Nitab4.5_0002045g0020	2	actomyosin contractile ring
CC	GO:0070938	2/274	14/25306	0.00975495	0.0163568	0.00373395	Nitab4.5_0001168g0020/Nitab4.5_0002045g0020	2	contractile ring
CC	GO:0016607	7/274	220/25306	0.0103542	0.0171879	0.00392369	Nitab4.5_0000748g0110/Nitab4.5_0000826g0140/Nitab4.5_0001618g0260/Nitab4.5_0001799g0050/Nitab4.5_0006477g0030/Nitab4.5_0006564g0010/Nitab4.5_0009739g0030	7	nuclear speck
CC	GO:0031519	2/274	15/25306	0.0111759	0.0183683	0.00419315	Nitab4.5_0000397g0030/Nitab4.5_0009192g0020	2	PcG protein complex
CC	GO:0098562	4/274	81/25306	0.0116629	0.0189809	0.00433298	Nitab4.5_0000215g0100/Nitab4.5_0000308g0050/Nitab4.5_0000557g0030/Nitab4.5_0004172g0080	4	cytoplasmic side of membrane
CC	GO:0012507	2/274	17/25306	0.0142712	0.0230002	0.00525051	Nitab4.5_0001755g0140/Nitab4.5_0007527g0030	2	ER to Golgi transport vesicle membrane
CC	GO:0005847	2/274	18/25306	0.0159415	0.0252028	0.00575334	Nitab4.5_0000151g0240/Nitab4.5_0001669g0120	2	mRNA cleavage and polyadenylation specificity factor complex
CC	GO:0045335	2/274	18/25306	0.0159415	0.0252028	0.00575334	Nitab4.5_0000745g0010/Nitab4.5_0001769g0120	2	phagocytic vesicle
CC	GO:0098687	6/274	190/25306	0.0176696	0.0272206	0.00621396	Nitab4.5_0000151g0400/Nitab4.5_0000334g0100/Nitab4.5_0000837g0070/Nitab4.5_0001105g0080/Nitab4.5_0011843g0030/Nitab4.5_0012134g0010	6	chromosomal region
CC	GO:0005885	2/274	19/25306	0.0176911	0.0272206	0.00621396	Nitab4.5_0002312g0010/Nitab4.5_0004310g0020	2	Arp2/3 protein complex
CC	GO:0005667	7/274	245/25306	0.0177516	0.0272206	0.00621396	Nitab4.5_0000397g0030/Nitab4.5_0003976g0020/Nitab4.5_0004005g0020/Nitab4.5_0005539g0030/Nitab4.5_0007182g0050/Nitab4.5_0009192g0020/Nitab4.5_0009739g0030	7	transcription regulator complex
CC	GO:0030863	4/274	92/25306	0.0178738	0.0272206	0.00621396	Nitab4.5_0001158g0090/Nitab4.5_0001168g0020/Nitab4.5_0001644g0090/Nitab4.5_0002045g0020	4	cortical cytoskeleton
CC	GO:0055029	7/274	253/25306	0.0207515	0.0313159	0.00714885	Nitab4.5_0000073g0020/Nitab4.5_0002079g0070/Nitab4.5_0002642g0040/Nitab4.5_0002842g0020/Nitab4.5_0003976g0020/Nitab4.5_0007182g0050/Nitab4.5_0009739g0030	7	nuclear DNA-directed RNA polymerase complex
CC	GO:0030134	2/274	22/25306	0.0233965	0.0349316	0.00797424	Nitab4.5_0001755g0140/Nitab4.5_0007527g0030	2	COPII-coated ER to Golgi transport vesicle
CC	GO:0005874	6/274	203/25306	0.0235683	0.0349316	0.00797424	Nitab4.5_0000151g0400/Nitab4.5_0000779g0070/Nitab4.5_0000837g0070/Nitab4.5_0001105g0080/Nitab4.5_0004474g0060/Nitab4.5_0012134g0010	6	microtubule
CC	GO:0099568	8/274	321/25306	0.0242656	0.0356467	0.00813749	Nitab4.5_0000151g0400/Nitab4.5_0000745g0010/Nitab4.5_0000837g0070/Nitab4.5_0001158g0090/Nitab4.5_0001168g0020/Nitab4.5_0001644g0090/Nitab4.5_0001769g0120/Nitab4.5_0002045g0020	8	cytoplasmic region
CC	GO:0042995	8/274	328/25306	0.0271209	0.0391055	0.00892706	Nitab4.5_0000093g0160/Nitab4.5_0000396g0220/Nitab4.5_0000745g0010/Nitab4.5_0000779g0070/Nitab4.5_0001769g0120/Nitab4.5_0004318g0010/Nitab4.5_0004474g0060/Nitab4.5_0005971g0020	8	cell projection
CC	GO:0120025	8/274	328/25306	0.0271209	0.0391055	0.00892706	Nitab4.5_0000093g0160/Nitab4.5_0000396g0220/Nitab4.5_0000745g0010/Nitab4.5_0000779g0070/Nitab4.5_0001769g0120/Nitab4.5_0004318g0010/Nitab4.5_0004474g0060/Nitab4.5_0005971g0020	8	plasma membrane bounded cell projection
CC	GO:0031252	2/274	24/25306	0.0275623	0.0391055	0.00892706	Nitab4.5_0004538g0010/Nitab4.5_0008117g0050	2	cell leading edge
CC	GO:0042641	2/274	24/25306	0.0275623	0.0391055	0.00892706	Nitab4.5_0001158g0090/Nitab4.5_0001644g0090	2	actomyosin
CC	GO:0005884	2/274	25/25306	0.0297485	0.0418496	0.00955349	Nitab4.5_0001158g0090/Nitab4.5_0001644g0090	2	actin filament
CC	GO:0031901	2/274	27/25306	0.034319	0.0478736	0.0109287	Nitab4.5_0000157g0190/Nitab4.5_0014657g0010	2	early endosome membrane
MF	GO:0030515	12/143	41/21479	3.17361e-17	2.44368e-15	1.13582e-15	Nitab4.5_0000021g0710/Nitab4.5_0000108g0370/Nitab4.5_0000108g0390/Nitab4.5_0000671g0170/Nitab4.5_0002535g0010/Nitab4.5_0002719g0080/Nitab4.5_0003314g0010/Nitab4.5_0004077g0020/Nitab4.5_0004530g0070/Nitab4.5_0004816g0020/Nitab4.5_0006512g0050/Nitab4.5_0023790g0010	12	snoRNA binding
MF	GO:0042393	14/143	179/21479	1.62994e-11	6.27528e-10	2.91674e-10	Nitab4.5_0000093g0160/Nitab4.5_0000396g0220/Nitab4.5_0000401g0230/Nitab4.5_0000805g0050/Nitab4.5_0000877g0070/Nitab4.5_0001301g0060/Nitab4.5_0001611g0030/Nitab4.5_0001652g0060/Nitab4.5_0003101g0060/Nitab4.5_0003532g0080/Nitab4.5_0004014g0070/Nitab4.5_0004240g0040/Nitab4.5_0004347g0060/Nitab4.5_0008811g0020	14	histone binding
MF	GO:0044877	16/143	447/21479	5.16538e-08	1.32578e-06	6.16221e-07	Nitab4.5_0000151g0400/Nitab4.5_0000234g0130/Nitab4.5_0000284g0010/Nitab4.5_0000604g0020/Nitab4.5_0000837g0070/Nitab4.5_0000948g0120/Nitab4.5_0001158g0090/Nitab4.5_0001480g0050/Nitab4.5_0001644g0090/Nitab4.5_0002312g0010/Nitab4.5_0002314g0100/Nitab4.5_0002596g0050/Nitab4.5_0002837g0010/Nitab4.5_0004310g0020/Nitab4.5_0008551g0030/Nitab4.5_0010275g0030	16	protein-containing complex binding
MF	GO:0030674	10/143	167/21479	1.80946e-07	3.48321e-06	1.61899e-06	Nitab4.5_0000047g0010/Nitab4.5_0000150g0090/Nitab4.5_0001158g0040/Nitab4.5_0001599g0030/Nitab4.5_0003221g0010/Nitab4.5_0004037g0010/Nitab4.5_0004394g0020/Nitab4.5_0004412g0040/Nitab4.5_0005182g0010/Nitab4.5_0012369g0020	10	protein-macromolecule adaptor activity
MF	GO:0060090	10/143	173/21479	2.51399e-07	3.87155e-06	1.79949e-06	Nitab4.5_0000047g0010/Nitab4.5_0000150g0090/Nitab4.5_0001158g0040/Nitab4.5_0001599g0030/Nitab4.5_0003221g0010/Nitab4.5_0004037g0010/Nitab4.5_0004394g0020/Nitab4.5_0004412g0040/Nitab4.5_0005182g0010/Nitab4.5_0012369g0020	10	molecular adaptor activity
MF	GO:0080025	4/143	10/21479	3.83472e-07	4.92123e-06	2.28738e-06	Nitab4.5_0000071g0280/Nitab4.5_0002344g0110/Nitab4.5_0005479g0060/Nitab4.5_0008329g0020	4	phosphatidylinositol-3,5-bisphosphate binding
MF	GO:0019888	6/143	45/21479	5.15505e-07	5.43607e-06	2.52668e-06	Nitab4.5_0000003g0700/Nitab4.5_0001967g0060/Nitab4.5_0002643g0010/Nitab4.5_0003218g0050/Nitab4.5_0005816g0020/Nitab4.5_0006642g0040	6	protein phosphatase regulator activity
MF	GO:0043130	7/143	73/21479	5.64787e-07	5.43607e-06	2.52668e-06	Nitab4.5_0000078g0100/Nitab4.5_0000334g0100/Nitab4.5_0001105g0080/Nitab4.5_0005663g0040/Nitab4.5_0011843g0030/Nitab4.5_0012134g0010/Nitab4.5_0015727g0010	7	ubiquitin binding
MF	GO:0140030	8/143	108/21479	6.36973e-07	5.44966e-06	2.53299e-06	Nitab4.5_0000401g0230/Nitab4.5_0001301g0060/Nitab4.5_0001611g0030/Nitab4.5_0001652g0060/Nitab4.5_0003101g0060/Nitab4.5_0004014g0070/Nitab4.5_0004347g0060/Nitab4.5_0008811g0020	8	modification-dependent protein binding
MF	GO:0032182	7/143	79/21479	9.71965e-07	6.8503e-06	3.18401e-06	Nitab4.5_0000078g0100/Nitab4.5_0000334g0100/Nitab4.5_0001105g0080/Nitab4.5_0005663g0040/Nitab4.5_0011843g0030/Nitab4.5_0012134g0010/Nitab4.5_0015727g0010	7	ubiquitin-like protein binding
MF	GO:0019208	6/143	50/21479	9.78614e-07	6.8503e-06	3.18401e-06	Nitab4.5_0000003g0700/Nitab4.5_0001967g0060/Nitab4.5_0002643g0010/Nitab4.5_0003218g0050/Nitab4.5_0005816g0020/Nitab4.5_0006642g0040	6	phosphatase regulator activity
MF	GO:0035064	6/143	53/21479	1.39083e-06	8.23797e-06	3.829e-06	Nitab4.5_0000401g0230/Nitab4.5_0001611g0030/Nitab4.5_0001652g0060/Nitab4.5_0003101g0060/Nitab4.5_0004014g0070/Nitab4.5_0004347g0060	6	methylated histone binding
MF	GO:0140034	6/143	53/21479	1.39083e-06	8.23797e-06	3.829e-06	Nitab4.5_0000401g0230/Nitab4.5_0001611g0030/Nitab4.5_0001652g0060/Nitab4.5_0003101g0060/Nitab4.5_0004014g0070/Nitab4.5_0004347g0060	6	methylation-dependent protein binding
MF	GO:0032266	4/143	27/21479	2.93467e-05	0.000161407	7.50217e-05	Nitab4.5_0000071g0280/Nitab4.5_0002344g0110/Nitab4.5_0005479g0060/Nitab4.5_0008329g0020	4	phosphatidylinositol-3-phosphate binding
MF	GO:0003684	5/143	55/21479	3.24546e-05	0.0001666	7.74356e-05	Nitab4.5_0000284g0010/Nitab4.5_0000604g0020/Nitab4.5_0001480g0050/Nitab4.5_0006472g0010/Nitab4.5_0010275g0030	5	damaged DNA binding
MF	GO:0019900	8/143	226/21479	0.000139593	0.000671791	0.000312247	Nitab4.5_0000150g0090/Nitab4.5_0000457g0240/Nitab4.5_0001158g0040/Nitab4.5_0003221g0010/Nitab4.5_0004037g0010/Nitab4.5_0004917g0040/Nitab4.5_0005182g0010/Nitab4.5_0012369g0020	8	kinase binding
MF	GO:0051020	8/143	231/21479	0.000162186	0.000734606	0.000341443	Nitab4.5_0000151g0400/Nitab4.5_0000593g0260/Nitab4.5_0000745g0010/Nitab4.5_0000837g0070/Nitab4.5_0001769g0120/Nitab4.5_0005018g0040/Nitab4.5_0012190g0010/Nitab4.5_0012197g0010	8	GTPase binding
MF	GO:1902936	4/143	42/21479	0.000173218	0.00074099	0.000344411	Nitab4.5_0000071g0280/Nitab4.5_0002344g0110/Nitab4.5_0005479g0060/Nitab4.5_0008329g0020	4	phosphatidylinositol bisphosphate binding
MF	GO:0061630	11/143	485/21479	0.000413099	0.00167414	0.000778137	Nitab4.5_0000143g0520/Nitab4.5_0000194g0280/Nitab4.5_0000574g0300/Nitab4.5_0000622g0200/Nitab4.5_0001198g0320/Nitab4.5_0002396g0010/Nitab4.5_0002751g0050/Nitab4.5_0004377g0010/Nitab4.5_0005875g0050/Nitab4.5_0008835g0030/Nitab4.5_0011782g0010	11	ubiquitin protein ligase activity
MF	GO:0061659	11/143	495/21479	0.000489885	0.00188606	0.000876637	Nitab4.5_0000143g0520/Nitab4.5_0000194g0280/Nitab4.5_0000574g0300/Nitab4.5_0000622g0200/Nitab4.5_0001198g0320/Nitab4.5_0002396g0010/Nitab4.5_0002751g0050/Nitab4.5_0004377g0010/Nitab4.5_0005875g0050/Nitab4.5_0008835g0030/Nitab4.5_0011782g0010	11	ubiquitin-like protein ligase activity
MF	GO:0008047	6/143	188/21479	0.00164632	0.00603652	0.00280576	Nitab4.5_0000593g0260/Nitab4.5_0001599g0030/Nitab4.5_0004412g0040/Nitab4.5_0005018g0040/Nitab4.5_0012190g0010/Nitab4.5_0012197g0010	6	enzyme activator activity
MF	GO:0045159	2/143	10/21479	0.00191257	0.00640294	0.00297608	Nitab4.5_0001168g0020/Nitab4.5_0002045g0020	2	myosin II binding
MF	GO:0070840	2/143	10/21479	0.00191257	0.00640294	0.00297608	Nitab4.5_0000151g0400/Nitab4.5_0000837g0070	2	dynein complex binding
MF	GO:0005096	4/143	90/21479	0.00309098	0.0099169	0.00460936	Nitab4.5_0000593g0260/Nitab4.5_0005018g0040/Nitab4.5_0012190g0010/Nitab4.5_0012197g0010	4	GTPase activator activity
MF	GO:1901981	4/143	93/21479	0.00347828	0.0107131	0.00497944	Nitab4.5_0000071g0280/Nitab4.5_0002344g0110/Nitab4.5_0005479g0060/Nitab4.5_0008329g0020	4	phosphatidylinositol phosphate binding
MF	GO:0070577	2/143	14/21479	0.0038007	0.010839	0.00503796	Nitab4.5_0001301g0060/Nitab4.5_0008811g0020	2	lysine-acetylated histone binding
MF	GO:0140033	2/143	14/21479	0.0038007	0.010839	0.00503796	Nitab4.5_0001301g0060/Nitab4.5_0008811g0020	2	acetylation-dependent protein binding
MF	GO:0017070	2/143	16/21479	0.00496841	0.0136631	0.0063506	Nitab4.5_0000826g0140/Nitab4.5_0001618g0260	2	U6 snRNA binding
MF	GO:0016018	2/143	17/21479	0.0056064	0.014886	0.00691897	Nitab4.5_0003532g0080/Nitab4.5_0004240g0040	2	cyclosporin A binding
MF	GO:0051015	4/143	118/21479	0.00804947	0.0206603	0.00960287	Nitab4.5_0001158g0090/Nitab4.5_0001644g0090/Nitab4.5_0002312g0010/Nitab4.5_0004310g0020	4	actin filament binding
MF	GO:0008092	8/143	453/21479	0.0110565	0.0274629	0.0127647	Nitab4.5_0000151g0400/Nitab4.5_0000837g0070/Nitab4.5_0001158g0090/Nitab4.5_0001168g0020/Nitab4.5_0001644g0090/Nitab4.5_0002045g0020/Nitab4.5_0002312g0010/Nitab4.5_0004310g0020	8	cytoskeletal protein binding
MF	GO:0031369	2/143	27/21479	0.0138547	0.0333378	0.0154954	Nitab4.5_0000457g0240/Nitab4.5_0004917g0040	2	translation initiation factor binding
MF	GO:0035091	4/143	140/21479	0.0143846	0.0335641	0.0156005	Nitab4.5_0000071g0280/Nitab4.5_0002344g0110/Nitab4.5_0005479g0060/Nitab4.5_0008329g0020	4	phosphatidylinositol binding
MF	GO:0003682	6/143	303/21479	0.0160609	0.0363732	0.0169062	Nitab4.5_0000234g0130/Nitab4.5_0000419g0100/Nitab4.5_0002385g0020/Nitab4.5_0002837g0010/Nitab4.5_0003532g0080/Nitab4.5_0004240g0040	6	chromatin binding
MF	GO:0017022	2/143	30/21479	0.0169489	0.0372876	0.0173312	Nitab4.5_0001168g0020/Nitab4.5_0002045g0020	2	myosin binding
MF	GO:0031267	4/143	149/21479	0.0176826	0.037542	0.0174494	Nitab4.5_0000151g0400/Nitab4.5_0000837g0070/Nitab4.5_0005018g0040/Nitab4.5_0012190g0010	4	small GTPase binding
MF	GO:0031491	2/143	31/21479	0.0180396	0.037542	0.0174494	Nitab4.5_0000234g0130/Nitab4.5_0002837g0010	2	nucleosome binding
MF	GO:0003924	4/143	159/21479	0.0218593	0.0442938	0.0205877	Nitab4.5_0000215g0100/Nitab4.5_0000308g0050/Nitab4.5_0000557g0030/Nitab4.5_0004172g0080	4	GTPase activity
MF	GO:0017069	2/143	36/21479	0.0239191	0.0472249	0.0219501	Nitab4.5_0000826g0140/Nitab4.5_0001618g0260	2	snRNA binding
MF	GO:0019905	2/143	37/21479	0.0251772	0.0480791	0.0223471	Nitab4.5_0005018g0040/Nitab4.5_0012190g0010	2	syntaxin binding
MF	GO:0003779	4/143	167/21479	0.0256005	0.0480791	0.0223471	Nitab4.5_0001158g0090/Nitab4.5_0001644g0090/Nitab4.5_0002312g0010/Nitab4.5_0004310g0020	4	actin binding
KEGG	ko04120	44/307	424/26983	4.55147e-29	4.18736e-27	2.63506e-27	Nitab4.5_0000004g0100/Nitab4.5_0000021g0340/Nitab4.5_0000103g0100/Nitab4.5_0000115g0350/Nitab4.5_0000140g0090/Nitab4.5_0000143g0520/Nitab4.5_0000151g0400/Nitab4.5_0000194g0280/Nitab4.5_0000223g0130/Nitab4.5_0000332g0110/Nitab4.5_0000522g0110/Nitab4.5_0000574g0300/Nitab4.5_0000622g0200/Nitab4.5_0000837g0070/Nitab4.5_0001130g0050/Nitab4.5_0001198g0320/Nitab4.5_0001241g0010/Nitab4.5_0001244g0060/Nit…	44	Ubiquitin mediated proteolysis
KEGG	ko03008	25/307	226/26983	1.40984e-17	6.48528e-16	4.08113e-16	Nitab4.5_0000021g0710/Nitab4.5_0000108g0370/Nitab4.5_0000108g0390/Nitab4.5_0000378g0050/Nitab4.5_0000497g0070/Nitab4.5_0000671g0170/Nitab4.5_0000707g0040/Nitab4.5_0001298g0020/Nitab4.5_0001370g0040/Nitab4.5_0001651g0120/Nitab4.5_0002314g0030/Nitab4.5_0002535g0010/Nitab4.5_0003006g0020/Nitab4.5_0003314g0010/Nitab4.5_0003725g0010/Nitab4.5_0004053g0040/Nitab4.5_0004432g0020/Nitab4.5_0004530g0070/Nit…	25	Ribosome biogenesis in eukaryotes
KEGG	ko04712	15/307	152/26983	2.4315e-10	4.47395e-09	2.81542e-09	Nitab4.5_0000143g0520/Nitab4.5_0000223g0130/Nitab4.5_0000332g0110/Nitab4.5_0000522g0110/Nitab4.5_0000574g0300/Nitab4.5_0000622g0200/Nitab4.5_0001198g0320/Nitab4.5_0001241g0010/Nitab4.5_0001336g0040/Nitab4.5_0002396g0010/Nitab4.5_0004161g0060/Nitab4.5_0004377g0010/Nitab4.5_0005875g0050/Nitab4.5_0011138g0010/Nitab4.5_0013057g0010	15	Circadian rhythm - plant
KEGG	ko04110	18/307	392/26983	6.80734e-07	1.04379e-05	6.56849e-06	Nitab4.5_0000004g0100/Nitab4.5_0000021g0340/Nitab4.5_0000103g0100/Nitab4.5_0000115g0350/Nitab4.5_0000140g0090/Nitab4.5_0000334g0100/Nitab4.5_0001105g0080/Nitab4.5_0001130g0050/Nitab4.5_0001424g0010/Nitab4.5_0001714g0020/Nitab4.5_0004559g0010/Nitab4.5_0005081g0070/Nitab4.5_0005880g0030/Nitab4.5_0006270g0040/Nitab4.5_0010544g0010/Nitab4.5_0011435g0020/Nitab4.5_0011843g0030/Nitab4.5_0012134g0010	18	Cell cycle
KEGG	ko03013	16/307	383/26983	9.40812e-06	0.000108193	6.80851e-05	Nitab4.5_0000078g0100/Nitab4.5_0000152g0140/Nitab4.5_0000223g0310/Nitab4.5_0000474g0050/Nitab4.5_0001303g0010/Nitab4.5_0001519g0100/Nitab4.5_0001727g0080/Nitab4.5_0001727g0090/Nitab4.5_0001755g0140/Nitab4.5_0003431g0020/Nitab4.5_0003606g0020/Nitab4.5_0004905g0040/Nitab4.5_0005663g0040/Nitab4.5_0007099g0010/Nitab4.5_0007185g0020/Nitab4.5_0007527g0030	16	Nucleocytoplasmic transport
KEGG	ko03015	14/307	330/26983	2.8715e-05	0.000264178	0.000166245	Nitab4.5_0000003g0700/Nitab4.5_0000151g0240/Nitab4.5_0000419g0100/Nitab4.5_0001669g0120/Nitab4.5_0001723g0010/Nitab4.5_0001797g0090/Nitab4.5_0001967g0060/Nitab4.5_0002385g0020/Nitab4.5_0002643g0010/Nitab4.5_0003218g0050/Nitab4.5_0003271g0020/Nitab4.5_0005816g0020/Nitab4.5_0006286g0030/Nitab4.5_0006642g0040	14	mRNA surveillance pathway
KEGG	ko04136	7/307	88/26983	6.65639e-05	0.000556716	0.000350336	Nitab4.5_0000047g0010/Nitab4.5_0000510g0020/Nitab4.5_0001812g0090/Nitab4.5_0004394g0020/Nitab4.5_0004538g0010/Nitab4.5_0008117g0050/Nitab4.5_0015727g0010	7	Autophagy - other
KEGG	ko04744	4/307	37/26983	0.000807231	0.00436855	0.00274909	Nitab4.5_0000215g0100/Nitab4.5_0000308g0050/Nitab4.5_0000557g0030/Nitab4.5_0004172g0080	4	Phototransduction
KEGG	ko04218	10/307	275/26983	0.00128955	0.00659105	0.00414769	Nitab4.5_0000151g0400/Nitab4.5_0000283g0360/Nitab4.5_0000837g0070/Nitab4.5_0001295g0060/Nitab4.5_0003914g0030/Nitab4.5_0004005g0020/Nitab4.5_0004526g0050/Nitab4.5_0005539g0030/Nitab4.5_0006552g0030/Nitab4.5_0007376g0040	10	Cellular senescence
KEGG	ko04152	9/307	315/26983	0.0104323	0.0342774	0.0215705	Nitab4.5_0000003g0700/Nitab4.5_0000047g0010/Nitab4.5_0001967g0060/Nitab4.5_0002089g0060/Nitab4.5_0002643g0010/Nitab4.5_0003218g0050/Nitab4.5_0004394g0020/Nitab4.5_0005816g0020/Nitab4.5_0006642g0040	9	AMPK signaling pathway

## Sheet: S5
Table S5. Detailed information of cis-acting elements identified in promoter region of NtWD40s.
Gene Name	Module	Position	Strand	Function	Summary
NtWD40-001	TATC-box	500	+	cis-acting element involved in gibberellin-responsiveness	Phytohormone responsive
NtWD40-001	TCA-element	257	-	cis-acting element involved in salicylic acid responsiveness	Phytohormone responsive
NtWD40-001	TCA-element	809	-	cis-acting element involved in salicylic acid responsiveness	Phytohormone responsive
NtWD40-001	ABRE	1257	-	cis-acting element involved in the abscisic acid responsiveness	Phytohormone responsive
NtWD40-001	ABRE	1258	+	cis-acting element involved in the abscisic acid responsiveness	Phytohormone responsive
NtWD40-001	ABRE	1286	-	cis-acting element involved in the abscisic acid responsiveness	Phytohormone responsive
NtWD40-001	ABRE	1697	-	cis-acting element involved in the abscisic acid responsiveness	Phytohormone responsive
NtWD40-001	ABRE	1738	-	cis-acting element involved in the abscisic acid responsiveness	Phytohormone responsive
NtWD40-001	LTR	329	-	cis-acting element involved in low-temperature responsiveness	Stress responsive
NtWD40-001	LTR	598	-	cis-acting element involved in low-temperature responsiveness	Stress responsive
NtWD40-001	circadian	863	-	cis-acting regulatory element involved in circadian control	Plant growth
NtWD40-001	circadian	1210	-	cis-acting regulatory element involved in circadian control	Plant growth
NtWD40-001	circadian	1365	+	cis-acting regulatory element involved in circadian control	Plant growth
NtWD40-001	circadian	1369	-	cis-acting regulatory element involved in circadian control	Plant growth
NtWD40-001	circadian	1399	-	cis-acting regulatory element involved in circadian control	Plant growth
NtWD40-001	MBS	1946	+	MYB binding site involved in drought-inducibility	Stress responsive
NtWD40-001	CAT-box	846	-	cis-acting regulatory element related to meristem expression	Plant growth
NtWD40-001	TCT-motif	1245	-	part of a light responsive element	Light responsive
NtWD40-001	ARE	551	+	cis-acting regulatory element essential for the anaerobic induction	Plant growth
NtWD40-001	LS7	1054	+	part of a light responsive element	Light responsive
NtWD40-001	GC-motif	1223	+	enhancer-like element involved in anoxic specific inducibility	Plant growth
NtWD40-001	GT1-motif	1745	+	light responsive element	Light responsive
NtWD40-001	GT1-motif	1799	-	light responsive element	Light responsive
NtWD40-001	O2-site	814	+	cis-acting regulatory element involved in zein metabolism regulation	Plant growth
NtWD40-001	G-box	1257	-	cis-acting regulatory element involved in light responsiveness	Light responsive
NtWD40-001	G-box	1286	+	cis-acting regulatory element involved in light responsiveness	Light responsive
NtWD40-001	G-Box	1257	-	cis-acting regulatory element involved in light responsiveness	Light responsive
NtWD40-001	G-Box	1738	+	cis-acting regulatory element involved in light responsiveness	Light responsive
NtWD40-001	WUN-motif	227	+	wound-responsive element	Stress responsive
NtWD40-001	Box 4	96	+	part of a conserved DNA module involved in light responsiveness	Light responsive
NtWD40-001	Box 4	795	+	part of a conserved DNA module involved in light responsiveness	Light responsive
NtWD40-001	TGACG-motif	943	-	cis-acting regulatory element involved in the MeJA-responsiveness	Phytohormone responsive
NtWD40-001	TGACG-motif	1288	-	cis-acting regulatory element involved in the MeJA-responsiveness	Phytohormone responsive
NtWD40-001	CGTCA-motif	943	+	cis-acting regulatory element involved in the MeJA-responsiveness	Phytohormone responsive
NtWD40-001	CGTCA-motif	1288	+	cis-acting regulatory element involved in the MeJA-responsiveness	Phytohormone responsive
NtWD40-002	TGA-element	1245	+	auxin-responsive element	Phytohormone responsive
NtWD40-002	TCA-element	224	-	cis-acting element involved in salicylic acid responsiveness	Phytohormone responsive
NtWD40-002	TCA-element	309	-	cis-acting element involved in salicylic acid responsiveness	Phytohormone responsive
NtWD40-002	TGACG-motif	792	-	cis-acting regulatory element involved in the MeJA-responsiveness	Phytohormone responsive
NtWD40-002	CGTCA-motif	792	+	cis-acting regulatory element involved in the MeJA-responsiveness	Phytohormone responsive
NtWD40-002	GATA-motif	1281	+	part of a light responsive element	Light responsive
NtWD40-002	LTR	1562	-	cis-acting element involved in low-temperature responsiveness	Stress responsive
NtWD40-002	G-box	36	+	cis-acting regulatory element involved in light responsiveness	Light responsive
NtWD40-002	MBS	406	-	MYB binding site involved in drought-inducibility	Stress responsive
NtWD40-002	MBS	1170	-	MYB binding site involved in drought-inducibility	Stress responsive
NtWD40-002	CAT-box	1011	-	cis-acting regulatory element related to meristem expression	Plant growth
NtWD40-002	CAT-box	1201	+	cis-acting regulatory element related to meristem expression	Plant growth
NtWD40-002	CAT-box	1586	-	cis-acting regulatory element related to meristem expression	Plant growth
NtWD40-002	GC-motif	451	+	enhancer-like element involved in anoxic specific inducibility	Plant growth
NtWD40-002	ARE	538	-	cis-acting regulatory element essential for the anaerobic induction	Plant growth
NtWD40-002	chs-CMA2a	1770	-	part of a light responsive element	Light responsive
NtWD40-002	TCCC-motif	1238	+	part of a light responsive element	Light responsive
NtWD40-002	Gap-box	623	-	part of a light responsive element	Light responsive
NtWD40-002	Gap-box	1946	-	part of a light responsive element	Light responsive
NtWD40-002	GT1-motif	55	+	light responsive element	Light responsive
NtWD40-002	AE-box	1953	-	part of a module for light response	Light responsive
NtWD40-002	GARE-motif	1570	+	gibberellin-responsive element	Phytohormone responsive
NtWD40-003	TGA-element	110	+	auxin-responsive element	Phytohormone responsive
NtWD40-003	TCA-element	388	-	cis-acting element involved in salicylic acid responsiveness	Phytohormone responsive
NtWD40-003	ABRE	528	+	cis-acting element involved in the abscisic acid responsiveness	Phytohormone responsive
NtWD40-003	ABRE	718	+	cis-acting element involved in the abscisic acid responsiveness	Phytohormone responsive
NtWD40-003	ABRE	719	+	cis-acting element involved in the abscisic acid responsiveness	Phytohormone responsive
NtWD40-003	ABRE	1168	-	cis-acting element involved in the abscisic acid responsiveness	Phytohormone responsive
NtWD40-003	AE-box	234	-	part of a module for light response	Light responsive
NtWD40-003	CAT-box	1281	+	cis-acting regulatory element related to meristem expression	Plant growth
NtWD40-003	TCT-motif	1007	-	part of a light responsive element	Light responsive
NtWD40-003	G-box	527	+	cis-acting regulatory element involved in light responsiveness	Light responsive
NtWD40-003	G-box	713	-	cis-acting regulatory element involved in light responsiveness	Light responsive
NtWD40-003	G-box	716	+	cis-acting regulatory element involved in light responsiveness	Light responsive
NtWD40-003	G-box	718	+	cis-acting regulatory element involved in light responsiveness	Light responsive
NtWD40-003	G-box	1167	+	cis-acting regulatory element involved in light responsiveness	Light responsive
NtWD40-003	G-box	1168	-	cis-acting regulatory element involved in light responsiveness	Light responsive
NtWD40-003	MSA-like	1785	-	cis-acting element involved in cell cycle regulation	Plant growth
NtWD40-003	chs-CMA1a	748	-	part of a light responsive element	Light responsive
NtWD40-003	LTR	649	+	cis-acting element involved in low-temperature responsiveness	Stress responsive
NtWD40-003	ARE	1164	+	cis-acting regulatory element essential for the anaerobic induction	Plant growth
NtWD40-003	ARE	1933	-	cis-acting regulatory element essential for the anaerobic induction	Plant growth
NtWD40-003	I-box	1124	-	part of a light responsive element	Light responsive
NtWD40-003	LAMP-element	1126	+	part of a light responsive element	Light responsive
NtWD40-003	MRE	1938	-	MYB binding site involved in light responsiveness	Light responsive
NtWD40-003	G-Box	718	+	cis-acting regulatory element involved in light responsiveness	Light responsive
NtWD40-003	WUN-motif	1208	-	wound-responsive element	Stress responsive
NtWD40-003	Box 4	683	+	part of a conserved DNA module involved in light responsiveness	Light responsive
NtWD40-003	TC-rich repeats	868	+	cis-acting element involved in defense and stress responsiveness	Stress responsive
NtWD40-003	TC-rich repeats	1375	-	cis-acting element involved in defense and stress responsiveness	Stress responsive
NtWD40-003	ACE	1409	+	cis-acting element involved in light responsiveness	Light responsive
NtWD40-003	TGACG-motif	217	-	cis-acting regulatory element involved in the MeJA-responsiveness	Phytohormone responsive
NtWD40-003	TGACG-motif	496	+	cis-acting regulatory element involved in the MeJA-responsiveness	Phytohormone responsive
NtWD40-003	TGACG-motif	1321	+	cis-acting regulatory element involved in the MeJA-responsiveness	Phytohormone responsive
NtWD40-003	CGTCA-motif	217	+	cis-acting regulatory element involved in the MeJA-responsiveness	Phytohormone responsive
NtWD40-003	CGTCA-motif	496	-	cis-acting regulatory element involved in the MeJA-responsiveness	Phytohormone responsive
NtWD40-003	CGTCA-motif	1321	-	cis-acting regulatory element involved in the MeJA-responsiveness	Phytohormone responsive
NtWD40-003	GARE-motif	1730	-	gibberellin-responsive element	Phytohormone responsive
NtWD40-003	P-box	277	-	gibberellin-responsive element	Phytohormone responsive
NtWD40-004	TCA-element	320	+	cis-acting element involved in salicylic acid responsiveness	Phytohormone responsive
NtWD40-004	ABRE	740	-	cis-acting element involved in the abscisic acid responsiveness	Phytohormone responsive
NtWD40-004	ARE	455	+	cis-acting regulatory element essential for the anaerobic induction	Plant growth
NtWD40-004	ARE	1978	-	cis-acting regulatory element essential for the anaerobic induction	Plant growth
NtWD40-004	AE-box	1825	+	part of a module for light response	Light responsive
NtWD40-004	MBS	1985	-	MYB binding site involved in drought-inducibility	Stress responsive
NtWD40-004	chs-CMA2a	533	-	part of a light responsive element	Light responsive
NtWD40-004	TCT-motif	965	-	part of a light responsive element	Light responsive
NtWD40-004	GATA-motif	1155	+	part of a light responsive element	Light responsive
NtWD40-004	GATA-motif	1725	+	part of a light responsive element	Light responsive
NtWD40-004	circadian	777	+	cis-acting regulatory element involved in circadian control	Plant growth
NtWD40-004	Sp1	1073	-	light responsive element	Light responsive
NtWD40-004	LTR	1540	+	cis-acting element involved in low-temperature responsiveness	Stress responsive
NtWD40-004	Gap-box	827	+	part of a light responsive element	Light responsive
NtWD40-004	Box 4	795	+	part of a conserved DNA module involved in light responsiveness	Light responsive
NtWD40-004	Box 4	1122	-	part of a conserved DNA module involved in light responsiveness	Light responsive
NtWD40-004	Box 4	1530	-	part of a conserved DNA module involved in light responsiveness	Light responsive
NtWD40-004	chs-CMA1a	1280	-	part of a light responsive element	Light responsive
NtWD40-004	TCCC-motif	1639	+	part of a light responsive element	Light responsive
NtWD40-004	ACE	1416	-	cis-acting element involved in light responsiveness	Light responsive
NtWD40-004	G-box	740	-	cis-acting regulatory element involved in light responsiveness	Light responsive
NtWD40-004	G-box	1091	+	cis-acting regulatory element involved in light responsiveness	Light responsive
NtWD40-004	G-box	1595	+	cis-acting regulatory element involved in light responsiveness	Light responsive
NtWD40-004	O2-site	987	-	cis-acting regulatory element involved in zein metabolism regulation	Plant growth
NtWD40-004	GT1-motif	950	-	light responsive element	Light responsive
NtWD40-005	TGA-element	142	-	auxin-responsive element	Phytohormone responsive
NtWD40-005	TGA-element	341	-	auxin-responsive element	Phytohormone responsive
NtWD40-005	AE-box	668	+	part of a module for light response	Light responsive
NtWD40-005	TCT-motif	1105	-	part of a light responsive element	Light responsive
NtWD40-005	TCT-motif	1708	-	part of a light responsive element	Light responsive
NtWD40-005	chs-CMA1a	1704	-	part of a light responsive element	Light responsive
NtWD40-005	Box 4	395	+	part of a conserved DNA module involved in light responsiveness	Light responsive
NtWD40-005	Box 4	1058	-	part of a conserved DNA module involved in light responsiveness	Light responsive
NtWD40-005	Box 4	1580	-	part of a conserved DNA module involved in light responsiveness	Light responsive
NtWD40-005	Box 4	1780	-	part of a conserved DNA module involved in light responsiveness	Light responsive
NtWD40-005	TC-rich repeats	1105	-	cis-acting element involved in defense and stress responsiveness	Stress responsive
NtWD40-005	TC-rich repeats	1708	-	cis-acting element involved in defense and stress responsiveness	Stress responsive
NtWD40-005	ARE	244	+	cis-acting regulatory element essential for the anaerobic induction	Plant growth
NtWD40-005	G-box	717	-	cis-acting regulatory element involved in light responsiveness	Light responsive
NtWD40-005	LTR	28	-	cis-acting element involved in low-temperature responsiveness	Stress responsive
NtWD40-005	LTR	73	-	cis-acting element involved in low-temperature responsiveness	Stress responsive
NtWD40-005	LTR	1884	+	cis-acting element involved in low-temperature responsiveness	Stress responsive
NtWD40-005	GCN4_motif	609	+	cis-regulatory element involved in endosperm expression	Plant growth
NtWD40-005	GCN4_motif	1647	+	cis-regulatory element involved in endosperm expression	Plant growth
NtWD40-005	MBS	680	+	MYB binding site involved in drought-inducibility	Stress responsive
NtWD40-005	MBS	906	+	MYB binding site involved in drought-inducibility	Stress responsive
NtWD40-005	GATA-motif	1166	-	part of a light responsive element	Light responsive
NtWD40-005	Sp1	1921	-	light responsive element	Light responsive
NtWD40-005	G-Box	1871	-	cis-acting regulatory element involved in light responsiveness	Light responsive
NtWD40-005	ABRE	1872	+	cis-acting element involved in the abscisic acid responsiveness	Phytohormone responsive
NtWD40-005	AuxRR-core	156	+	cis-acting regulatory element involved in auxin responsiveness	Phytohormone responsive
NtWD40-005	TGACG-motif	1875	+	cis-acting regulatory element involved in the MeJA-responsiveness	Phytohormone responsive
NtWD40-005	CGTCA-motif	1875	-	cis-acting regulatory element involved in the MeJA-responsiveness	Phytohormone responsive
NtWD40-006	TATC-box	972	+	cis-acting element involved in gibberellin-responsiveness	Phytohormone responsive
NtWD40-006	ARE	213	-	cis-acting regulatory element essential for the anaerobic induction	Plant growth
NtWD40-006	ARE	1956	-	cis-acting regulatory element essential for the anaerobic induction	Plant growth
NtWD40-006	G-box	1190	+	cis-acting regulatory element involved in light responsiveness	Light responsive
NtWD40-006	G-box	1866	-	cis-acting regulatory element involved in light responsiveness	Light responsive
NtWD40-006	GA-motif	947	+	part of a light responsive element	Light responsive
NtWD40-006	GT1-motif	684	-	light responsive element	Light responsive
NtWD40-006	MBS	115	-	MYB binding site involved in drought-inducibility	Stress responsive
NtWD40-006	ABRE	1190	-	cis-acting element involved in the abscisic acid responsiveness	Phytohormone responsive
NtWD40-007	TGA-element	915	+	auxin-responsive element	Phytohormone responsive
NtWD40-007	TGA-element	1483	-	auxin-responsive element	Phytohormone responsive
NtWD40-007	TGA-element	1493	+	auxin-responsive element	Phytohormone responsive
NtWD40-007	TGA-element	1541	-	auxin-responsive element	Phytohormone responsive
NtWD40-007	GT1-motif	1828	-	light responsive element	Light responsive
NtWD40-007	GT1-motif	1829	-	light responsive element	Light responsive
NtWD40-007	G-box	141	+	cis-acting regulatory element involved in light responsiveness	Light responsive
NtWD40-007	G-box	1165	-	cis-acting regulatory element involved in light responsiveness	Light responsive
NtWD40-007	G-box	1166	+	cis-acting regulatory element involved in light responsiveness	Light responsive
NtWD40-007	G-box	1789	-	cis-acting regulatory element involved in light responsiveness	Light responsive
NtWD40-007	HD-Zip 1	1260	-	element involved in differentiation of the palisade mesophyll cells	Plant growth
NtWD40-007	G-Box	96	-	cis-acting regulatory element involved in light responsiveness	Light responsive
NtWD40-007	G-Box	1790	-	cis-acting regulatory element involved in light responsiveness	Light responsive
NtWD40-007	I-box	562	+	part of a light responsive element	Light responsive
NtWD40-007	ARE	219	+	cis-acting regulatory element essential for the anaerobic induction	Plant growth
NtWD40-007	ARE	275	-	cis-acting regulatory element essential for the anaerobic induction	Plant growth
NtWD40-007	ARE	292	+	cis-acting regulatory element essential for the anaerobic induction	Plant growth
NtWD40-007	ARE	360	+	cis-acting regulatory element essential for the anaerobic induction	Plant growth
NtWD40-007	ARE	750	+	cis-acting regulatory element essential for the anaerobic induction	Plant growth
NtWD40-007	ARE	1026	-	cis-acting regulatory element essential for the anaerobic induction	Plant growth
NtWD40-007	GATA-motif	1588	-	part of a light responsive element	Light responsive
NtWD40-007	TC-rich repeats	599	+	cis-acting element involved in defense and stress responsiveness	Stress responsive
NtWD40-007	CAT-box	1146	-	cis-acting regulatory element related to meristem expression	Plant growth
NtWD40-007	CAT-box	1506	+	cis-acting regulatory element related to meristem expression	Plant growth
NtWD40-007	chs-CMA1a	1448	+	part of a light responsive element	Light responsive
NtWD40-007	Box II	1788	-	part of a light responsive element	Light responsive
NtWD40-007	ABRE	97	+	cis-acting element involved in the abscisic acid responsiveness	Phytohormone responsive
NtWD40-007	ABRE	142	+	cis-acting element involved in the abscisic acid responsiveness	Phytohormone responsive
NtWD40-007	ABRE	1167	+	cis-acting element involved in the abscisic acid responsiveness	Phytohormone responsive
NtWD40-007	ABRE	1791	+	cis-acting element involved in the abscisic acid responsiveness	Phytohormone responsive
NtWD40-007	CGTCA-motif	32	+	cis-acting regulatory element involved in the MeJA-responsiveness	Phytohormone responsive
NtWD40-007	TGACG-motif	32	-	cis-acting regulatory element involved in the MeJA-responsiveness	Phytohormone responsive
NtWD40-007	P-box	1883	+	gibberellin-responsive element	Phytohormone responsive
NtWD40-008	ABRE	527	-	cis-acting element involved in the abscisic acid responsiveness	Phytohormone responsive
NtWD40-008	ABRE	1242	+	cis-acting element involved in the abscisic acid responsiveness	Phytohormone responsive
NtWD40-008	MBS	180	+	MYB binding site involved in drought-inducibility	Stress responsive
NtWD40-008	MBS	1723	+	MYB binding site involved in drought-inducibility	Stress responsive
NtWD40-008	AE-box	1769	-	part of a module for light response	Light responsive
NtWD40-008	I-box	994	+	part of a light responsive element	Light responsive
NtWD40-008	GATA-motif	716	-	part of a light responsive element	Light responsive
NtWD40-008	GATA-motif	1134	-	part of a light responsive element	Light responsive
NtWD40-008	Sp1	1080	-	light responsive element	Light responsive
NtWD40-008	AT-rich sequence	235	+	element for maximal elicitor-mediated activation (2copies)	Plant growth
NtWD40-008	MSA-like	848	+	cis-acting element involved in cell cycle regulation	Plant growth
NtWD40-008	MSA-like	1596	-	cis-acting element involved in cell cycle regulation	Plant growth
NtWD40-008	Box 4	981	+	part of a conserved DNA module involved in light responsiveness	Light responsive
NtWD40-008	Box 4	1426	-	part of a conserved DNA module involved in light responsiveness	Light responsive
NtWD40-008	Box 4	1639	-	part of a conserved DNA module involved in light responsiveness	Light responsive
NtWD40-008	Box 4	1717	-	part of a conserved DNA module involved in light responsiveness	Light responsive
NtWD40-008	GT1-motif	843	-	light responsive element	Light responsive
NtWD40-008	GT1-motif	844	-	light responsive element	Light responsive
NtWD40-008	G-Box	527	+	cis-acting regulatory element involved in light responsiveness	Light responsive
NtWD40-008	G-Box	1241	-	cis-acting regulatory element involved in light responsiveness	Light responsive
NtWD40-008	TGACG-motif	532	+	cis-acting regulatory element involved in the MeJA-responsiveness	Phytohormone responsive
NtWD40-008	TGACG-motif	618	+	cis-acting regulatory element involved in the MeJA-responsiveness	Phytohormone responsive
NtWD40-008	CGTCA-motif	532	-	cis-acting regulatory element involved in the MeJA-responsiveness	Phytohormone responsive
NtWD40-008	CGTCA-motif	618	-	cis-acting regulatory element involved in the MeJA-responsiveness	Phytohormone responsive
NtWD40-008	GARE-motif	1540	+	gibberellin-responsive element	Phytohormone responsive
NtWD40-009	Sp1	1881	-	light responsive element	Light responsive
NtWD40-009	Box 4	1394	-	part of a conserved DNA module involved in light responsiveness	Light responsive
NtWD40-009	G-box	814	-	cis-acting regulatory element involved in light responsiveness	Light responsive
NtWD40-009	G-box	1778	+	cis-acting regulatory element involved in light responsiveness	Light responsive
NtWD40-009	TGA-element	160	+	auxin-responsive element	Phytohormone responsive
NtWD40-009	TGA-element	714	+	auxin-responsive element	Phytohormone responsive
NtWD40-009	MBS	1183	-	MYB binding site involved in drought-inducibility	Stress responsive
NtWD40-009	TC-rich repeats	1792	+	cis-acting element involved in defense and stress responsiveness	Stress responsive
NtWD40-009	circadian	735	-	cis-acting regulatory element involved in circadian control	Plant growth
NtWD40-009	MSA-like	833	-	cis-acting element involved in cell cycle regulation	Plant growth
NtWD40-009	chs-CMA1a	952	-	part of a light responsive element	Light responsive
NtWD40-009	ARE	1506	+	cis-acting regulatory element essential for the anaerobic induction	Plant growth
NtWD40-009	TATC-box	1402	-	cis-acting element involved in gibberellin-responsiveness	Phytohormone responsive
NtWD40-009	TCA-element	426	-	cis-acting element involved in salicylic acid responsiveness	Phytohormone responsive
NtWD40-009	CGTCA-motif	294	-	cis-acting regulatory element involved in the MeJA-responsiveness	Phytohormone responsive
NtWD40-009	CGTCA-motif	419	-	cis-acting regulatory element involved in the MeJA-responsiveness	Phytohormone responsive
NtWD40-009	CGTCA-motif	1315	-	cis-acting regulatory element involved in the MeJA-responsiveness	Phytohormone responsive
NtWD40-009	TGACG-motif	294	+	cis-acting regulatory element involved in the MeJA-responsiveness	Phytohormone responsive
NtWD40-009	TGACG-motif	419	+	cis-acting regulatory element involved in the MeJA-responsiveness	Phytohormone responsive
NtWD40-009	TGACG-motif	1315	+	cis-acting regulatory element involved in the MeJA-responsiveness	Phytohormone responsive
NtWD40-009	GARE-motif	271	+	gibberellin-responsive element	Phytohormone responsive
NtWD40-010	TATC-box	91	+	cis-acting element involved in gibberellin-responsiveness	Phytohormone responsive
NtWD40-010	TCA-element	1955	+	cis-acting element involved in salicylic acid responsiveness	Phytohormone responsive
NtWD40-010	GT1-motif	840	-	light responsive element	Light responsive
NtWD40-010	GT1-motif	841	-	light responsive element	Light responsive
NtWD40-010	Box 4	1091	-	part of a conserved DNA module involved in light responsiveness	Light responsive
NtWD40-010	ACE	244	+	cis-acting element involved in light responsiveness	Light responsive
NtWD40-010	TC-rich repeats	710	-	cis-acting element involved in defense and stress responsiveness	Stress responsive
NtWD40-010	TC-rich repeats	865	-	cis-acting element involved in defense and stress responsiveness	Stress responsive
NtWD40-010	TCCC-motif	1941	+	part of a light responsive element	Light responsive
NtWD40-010	ARE	584	+	cis-acting regulatory element essential for the anaerobic induction	Plant growth
NtWD40-010	ARE	1623	-	cis-acting regulatory element essential for the anaerobic induction	Plant growth
NtWD40-010	ARE	1770	+	cis-acting regulatory element essential for the anaerobic induction	Plant growth
NtWD40-010	ARE	1806	+	cis-acting regulatory element essential for the anaerobic induction	Plant growth
NtWD40-010	ARE	1936	-	cis-acting regulatory element essential for the anaerobic induction	Plant growth
NtWD40-010	TCT-motif	865	-	part of a light responsive element	Light responsive
NtWD40-010	TCT-motif	1216	+	part of a light responsive element	Light responsive
NtWD40-011	ABRE	1771	-	cis-acting element involved in the abscisic acid responsiveness	Phytohormone responsive
NtWD40-011	MBS	221	-	MYB binding site involved in drought-inducibility	Stress responsive
NtWD40-011	AE-box	610	-	part of a module for light response	Light responsive
NtWD40-011	AE-box	1607	-	part of a module for light response	Light responsive
NtWD40-011	chs-CMA1a	1036	+	part of a light responsive element	Light responsive
NtWD40-011	Box 4	67	+	part of a conserved DNA module involved in light responsiveness	Light responsive
NtWD40-011	Box 4	323	+	part of a conserved DNA module involved in light responsiveness	Light responsive
NtWD40-011	Box 4	327	+	part of a conserved DNA module involved in light responsiveness	Light responsive
NtWD40-011	Box 4	390	+	part of a conserved DNA module involved in light responsiveness	Light responsive
NtWD40-011	Box 4	918	+	part of a conserved DNA module involved in light responsiveness	Light responsive
NtWD40-011	Box 4	994	+	part of a conserved DNA module involved in light responsiveness	Light responsive
NtWD40-011	I-box	1061	-	part of a light responsive element	Light responsive
NtWD40-011	ARE	796	-	cis-acting regulatory element essential for the anaerobic induction	Plant growth
NtWD40-011	G-box	587	-	cis-acting regulatory element involved in light responsiveness	Light responsive
NtWD40-011	G-box	1251	+	cis-acting regulatory element involved in light responsiveness	Light responsive
NtWD40-011	G-box	1771	-	cis-acting regulatory element involved in light responsiveness	Light responsive
NtWD40-011	MRE	1049	-	MYB binding site involved in light responsiveness	Light responsive
NtWD40-011	MRE	1830	-	MYB binding site involved in light responsiveness	Light responsive
NtWD40-011	GATA-motif	560	-	part of a light responsive element	Light responsive
NtWD40-011	GATA-motif	1355	-	part of a light responsive element	Light responsive
NtWD40-011	P-box	1081	+	gibberellin-responsive element	Phytohormone responsive
NtWD40-011	P-box	1579	-	gibberellin-responsive element	Phytohormone responsive
NtWD40-011	P-box	1603	+	gibberellin-responsive element	Phytohormone responsive
NtWD40-012	TGA-element	584	+	auxin-responsive element	Phytohormone responsive
NtWD40-012	ABRE	871	+	cis-acting element involved in the abscisic acid responsiveness	Phytohormone responsive
NtWD40-012	ARE	693	-	cis-acting regulatory element essential for the anaerobic induction	Plant growth
NtWD40-012	ARE	1969	-	cis-acting regulatory element essential for the anaerobic induction	Plant growth
NtWD40-012	I-box	1279	+	part of a light responsive element	Light responsive
NtWD40-012	AACA_motif	1632	-	involved in endosperm-specific negative expression	Plant growth
NtWD40-012	TCT-motif	237	+	part of a light responsive element	Light responsive
NtWD40-012	TCT-motif	1684	-	part of a light responsive element	Light responsive
NtWD40-012	GATA-motif	20	-	part of a light responsive element	Light responsive
NtWD40-012	Box 4	1512	-	part of a conserved DNA module involved in light responsiveness	Light responsive
NtWD40-012	Box 4	1894	-	part of a conserved DNA module involved in light responsiveness	Light responsive
NtWD40-012	G-box	636	-	cis-acting regulatory element involved in light responsiveness	Light responsive
NtWD40-012	G-box	870	-	cis-acting regulatory element involved in light responsiveness	Light responsive
NtWD40-012	MRE	245	+	MYB binding site involved in light responsiveness	Light responsive
NtWD40-012	ATCT-motif	1126	-	part of a conserved DNA module involved in light responsiveness	Light responsive
NtWD40-012	TGACG-motif	407	-	cis-acting regulatory element involved in the MeJA-responsiveness	Phytohormone responsive
NtWD40-012	TGACG-motif	869	+	cis-acting regulatory element involved in the MeJA-responsiveness	Phytohormone responsive
NtWD40-012	CGTCA-motif	407	+	cis-acting regulatory element involved in the MeJA-responsiveness	Phytohormone responsive
NtWD40-012	CGTCA-motif	869	-	cis-acting regulatory element involved in the MeJA-responsiveness	Phytohormone responsive
NtWD40-013	TCA-element	1704	+	cis-acting element involved in salicylic acid responsiveness	Phytohormone responsive
NtWD40-013	Box 4	1171	-	part of a conserved DNA module involved in light responsiveness	Light responsive
NtWD40-013	Box 4	1218	-	part of a conserved DNA module involved in light responsiveness	Light responsive
NtWD40-013	Box 4	1222	-	part of a conserved DNA module involved in light responsiveness	Light responsive
NtWD40-013	Box 4	1810	-	part of a conserved DNA module involved in light responsiveness	Light responsive
NtWD40-013	Sp1	187	-	light responsive element	Light responsive
NtWD40-013	GT1-motif	1798	-	light responsive element	Light responsive
NtWD40-013	ACA-motif	230	+	part of gapA in (gapA-CMA1) involved with light responsiveness	Light responsive
NtWD40-014	TGA-element	844	+	auxin-responsive element	Phytohormone responsive
NtWD40-014	TATC-box	1111	+	cis-acting element involved in gibberellin-responsiveness	Phytohormone responsive
NtWD40-014	TCA-element	1564	+	cis-acting element involved in salicylic acid responsiveness	Phytohormone responsive
NtWD40-014	TCA-element	1988	-	cis-acting element involved in salicylic acid responsiveness	Phytohormone responsive
NtWD40-014	GA-motif	1655	-	part of a light responsive element	Light responsive
NtWD40-014	AT-rich sequence	1798	-	element for maximal elicitor-mediated activation (2copies)	Plant growth
NtWD40-014	AE-box	1534	-	part of a module for light response	Light responsive
NtWD40-014	TCT-motif	1122	+	part of a light responsive element	Light responsive
NtWD40-014	chs-CMA2c	1296	-	part of a light responsive element	Light responsive
NtWD40-014	ARE	167	+	cis-acting regulatory element essential for the anaerobic induction	Plant growth
NtWD40-014	ARE	238	+	cis-acting regulatory element essential for the anaerobic induction	Plant growth
NtWD40-014	ARE	400	+	cis-acting regulatory element essential for the anaerobic induction	Plant growth
NtWD40-014	ARE	500	+	cis-acting regulatory element essential for the anaerobic induction	Plant growth
NtWD40-014	G-box	27	-	cis-acting regulatory element involved in light responsiveness	Light responsive
NtWD40-014	G-box	773	-	cis-acting regulatory element involved in light responsiveness	Light responsive
NtWD40-014	G-box	1300	-	cis-acting regulatory element involved in light responsiveness	Light responsive
NtWD40-014	GATA-motif	963	-	part of a light responsive element	Light responsive
NtWD40-014	MBS	1511	-	MYB binding site involved in drought-inducibility	Stress responsive
NtWD40-014	ATC-motif	1411	-	part of a conserved DNA module involved in light responsiveness	Light responsive
NtWD40-014	I-box	963	-	part of a light responsive element	Light responsive
NtWD40-014	ABRE	485	+	cis-acting element involved in the abscisic acid responsiveness	Phytohormone responsive
NtWD40-014	ABRE	509	+	cis-acting element involved in the abscisic acid responsiveness	Phytohormone responsive
NtWD40-014	ABRE	677	-	cis-acting element involved in the abscisic acid responsiveness	Phytohormone responsive
NtWD40-014	ABRE	773	-	cis-acting element involved in the abscisic acid responsiveness	Phytohormone responsive
NtWD40-014	ABRE	1300	-	cis-acting element involved in the abscisic acid responsiveness	Phytohormone responsive
NtWD40-014	TGACG-motif	638	-	cis-acting regulatory element involved in the MeJA-responsiveness	Phytohormone responsive
NtWD40-014	TGACG-motif	859	-	cis-acting regulatory element involved in the MeJA-responsiveness	Phytohormone responsive
NtWD40-014	TGACG-motif	1321	-	cis-acting regulatory element involved in the MeJA-responsiveness	Phytohormone responsive
NtWD40-014	CGTCA-motif	638	+	cis-acting regulatory element involved in the MeJA-responsiveness	Phytohormone responsive
NtWD40-014	CGTCA-motif	859	+	cis-acting regulatory element involved in the MeJA-responsiveness	Phytohormone responsive
NtWD40-014	CGTCA-motif	1321	+	cis-acting regulatory element involved in the MeJA-responsiveness	Phytohormone responsive
NtWD40-014	P-box	913	-	gibberellin-responsive element	Phytohormone responsive
NtWD40-015	TGA-element	121	+	auxin-responsive element	Phytohormone responsive
NtWD40-015	ABRE	311	+	cis-acting element involved in the abscisic acid responsiveness	Phytohormone responsive
NtWD40-015	ABRE	406	-	cis-acting element involved in the abscisic acid responsiveness	Phytohormone responsive
NtWD40-015	ABRE	1550	-	cis-acting element involved in the abscisic acid responsiveness	Phytohormone responsive
NtWD40-015	CGTCA-motif	1109	-	cis-acting regulatory element involved in the MeJA-responsiveness	Phytohormone responsive
NtWD40-015	CGTCA-motif	1785	-	cis-acting regulatory element involved in the MeJA-responsiveness	Phytohormone responsive
NtWD40-015	TGACG-motif	1109	+	cis-acting regulatory element involved in the MeJA-responsiveness	Phytohormone responsive
NtWD40-015	TGACG-motif	1785	+	cis-acting regulatory element involved in the MeJA-responsiveness	Phytohormone responsive
NtWD40-015	Box 4	63	+	part of a conserved DNA module involved in light responsiveness	Light responsive
NtWD40-015	Box 4	67	+	part of a conserved DNA module involved in light responsiveness	Light responsive
NtWD40-015	Box 4	437	+	part of a conserved DNA module involved in light responsiveness	Light responsive
NtWD40-015	Box 4	1680	-	part of a conserved DNA module involved in light responsiveness	Light responsive
NtWD40-015	ARE	1798	+	cis-acting regulatory element essential for the anaerobic induction	Plant growth
NtWD40-015	Box II	1549	+	part of a light responsive element	Light responsive
NtWD40-015	G-Box	310	-	cis-acting regulatory element involved in light responsiveness	Light responsive
NtWD40-015	chs-CMA1a	1018	+	part of a light responsive element	Light responsive
NtWD40-015	G-box	801	-	cis-acting regulatory element involved in light responsiveness	Light responsive
NtWD40-015	G-box	1547	+	cis-acting regulatory element involved in light responsiveness	Light responsive
NtWD40-015	G-box	1550	-	cis-acting regulatory element involved in light responsiveness	Light responsive
NtWD40-015	CAT-box	1375	+	cis-acting regulatory element related to meristem expression	Plant growth
NtWD40-015	P-box	467	-	gibberellin-responsive element	Phytohormone responsive
NtWD40-016	Box 4	356	+	part of a conserved DNA module involved in light responsiveness	Light responsive
NtWD40-016	Box 4	496	+	part of a conserved DNA module involved in light responsiveness	Light responsive
NtWD40-016	GT1-motif	1979	-	light responsive element	Light responsive
NtWD40-016	CAT-box	242	-	cis-acting regulatory element related to meristem expression	Plant growth
NtWD40-016	ARE	151	+	cis-acting regulatory element essential for the anaerobic induction	Plant growth
NtWD40-017	ABRE	586	+	cis-acting element involved in the abscisic acid responsiveness	Phytohormone responsive
NtWD40-017	ABRE	587	+	cis-acting element involved in the abscisic acid responsiveness	Phytohormone responsive
NtWD40-017	ABRE	1036	-	cis-acting element involved in the abscisic acid responsiveness	Phytohormone responsive
NtWD40-017	ABRE	1267	-	cis-acting element involved in the abscisic acid responsiveness	Phytohormone responsive
NtWD40-017	Box 4	110	+	part of a conserved DNA module involved in light responsiveness	Light responsive
NtWD40-017	Box 4	916	+	part of a conserved DNA module involved in light responsiveness	Light responsive
NtWD40-017	Box 4	1151	-	part of a conserved DNA module involved in light responsiveness	Light responsive
NtWD40-017	Box 4	1451	-	part of a conserved DNA module involved in light responsiveness	Light responsive
NtWD40-017	TC-rich repeats	832	-	cis-acting element involved in defense and stress responsiveness	Stress responsive
NtWD40-017	MRE	150	-	MYB binding site involved in light responsiveness	Light responsive
NtWD40-017	MRE	1134	+	MYB binding site involved in light responsiveness	Light responsive
NtWD40-017	G-box	586	+	cis-acting regulatory element involved in light responsiveness	Light responsive
NtWD40-017	G-box	1036	+	cis-acting regulatory element involved in light responsiveness	Light responsive
NtWD40-017	G-Box	586	+	cis-acting regulatory element involved in light responsiveness	Light responsive
NtWD40-017	G-Box	1267	+	cis-acting regulatory element involved in light responsiveness	Light responsive
NtWD40-017	GT1-motif	1579	-	light responsive element	Light responsive
NtWD40-017	GT1-motif	1580	-	light responsive element	Light responsive
NtWD40-017	GC-motif	39	-	enhancer-like element involved in anoxic specific inducibility	Plant growth
NtWD40-017	I-box	81	-	part of a light responsive element	Light responsive
NtWD40-017	I-box	1727	-	part of a light responsive element	Light responsive
NtWD40-017	ARE	771	-	cis-acting regulatory element essential for the anaerobic induction	Plant growth
NtWD40-017	AT1-motif	219	+	part of a light responsive module	Light responsive
NtWD40-017	CAT-box	675	+	cis-acting regulatory element related to meristem expression	Plant growth
NtWD40-017	TCT-motif	439	+	part of a light responsive element	Light responsive
NtWD40-017	TCT-motif	710	+	part of a light responsive element	Light responsive
NtWD40-017	TCT-motif	1197	-	part of a light responsive element	Light responsive
NtWD40-017	TCT-motif	1948	+	part of a light responsive element	Light responsive
NtWD40-017	LTR	27	-	cis-acting element involved in low-temperature responsiveness	Stress responsive
NtWD40-017	GATA-motif	83	-	part of a light responsive element	Light responsive
NtWD40-017	GATA-motif	1194	+	part of a light responsive element	Light responsive
NtWD40-017	TGACG-motif	691	-	cis-acting regulatory element involved in the MeJA-responsiveness	Phytohormone responsive
NtWD40-017	TGACG-motif	1996	-	cis-acting regulatory element involved in the MeJA-responsiveness	Phytohormone responsive
NtWD40-017	CGTCA-motif	691	+	cis-acting regulatory element involved in the MeJA-responsiveness	Phytohormone responsive
NtWD40-017	CGTCA-motif	1996	+	cis-acting regulatory element involved in the MeJA-responsiveness	Phytohormone responsive
NtWD40-017	P-box	163	+	gibberellin-responsive element	Phytohormone responsive
NtWD40-017	P-box	1025	+	gibberellin-responsive element	Phytohormone responsive
NtWD40-018	TCA-element	1913	-	cis-acting element involved in salicylic acid responsiveness	Phytohormone responsive
NtWD40-018	TCT-motif	854	+	part of a light responsive element	Light responsive
NtWD40-018	GCN4_motif	831	+	cis-regulatory element involved in endosperm expression	Plant growth
NtWD40-018	Box 4	265	+	part of a conserved DNA module involved in light responsiveness	Light responsive
NtWD40-018	Box 4	795	+	part of a conserved DNA module involved in light responsiveness	Light responsive
NtWD40-018	MRE	322	-	MYB binding site involved in light responsiveness	Light responsive
NtWD40-018	MBS	1794	+	MYB binding site involved in drought-inducibility	Stress responsive
NtWD40-018	G-box	199	+	cis-acting regulatory element involved in light responsiveness	Light responsive
NtWD40-018	ARE	1540	+	cis-acting regulatory element essential for the anaerobic induction	Plant growth
NtWD40-018	ARE	1753	+	cis-acting regulatory element essential for the anaerobic induction	Plant growth
NtWD40-018	ARE	1980	-	cis-acting regulatory element essential for the anaerobic induction	Plant growth
NtWD40-018	O2-site	1740	-	cis-acting regulatory element involved in zein metabolism regulation	Plant growth
NtWD40-018	GT1-motif	385	+	light responsive element	Light responsive
NtWD40-018	GT1-motif	564	+	light responsive element	Light responsive
NtWD40-018	GT1-motif	993	+	light responsive element	Light responsive
NtWD40-018	GT1-motif	1191	+	light responsive element	Light responsive
NtWD40-018	GT1-motif	1660	+	light responsive element	Light responsive
NtWD40-018	GA-motif	146	+	part of a light responsive element	Light responsive
NtWD40-018	MSA-like	1641	-	cis-acting element involved in cell cycle regulation	Plant growth
NtWD40-018	TGACG-motif	1890	+	cis-acting regulatory element involved in the MeJA-responsiveness	Phytohormone responsive
NtWD40-018	CGTCA-motif	1890	-	cis-acting regulatory element involved in the MeJA-responsiveness	Phytohormone responsive
NtWD40-019	G-box	844	+	cis-acting regulatory element involved in light responsiveness	Light responsive
NtWD40-019	G-box	940	-	cis-acting regulatory element involved in light responsiveness	Light responsive
NtWD40-019	G-box	1063	-	cis-acting regulatory element involved in light responsiveness	Light responsive
NtWD40-019	G-box	1315	-	cis-acting regulatory element involved in light responsiveness	Light responsive
NtWD40-019	G-box	1397	-	cis-acting regulatory element involved in light responsiveness	Light responsive
NtWD40-019	chs-CMA2a	1662	-	part of a light responsive element	Light responsive
NtWD40-019	GT1-motif	1967	-	light responsive element	Light responsive
NtWD40-019	O2-site	1060	+	cis-acting regulatory element involved in zein metabolism regulation	Plant growth
NtWD40-019	circadian	1654	+	cis-acting regulatory element involved in circadian control	Plant growth
NtWD40-019	ABRE	845	+	cis-acting element involved in the abscisic acid responsiveness	Phytohormone responsive
NtWD40-019	ABRE	938	-	cis-acting element involved in the abscisic acid responsiveness	Phytohormone responsive
NtWD40-019	ABRE	940	-	cis-acting element involved in the abscisic acid responsiveness	Phytohormone responsive
NtWD40-019	ABRE	1064	+	cis-acting element involved in the abscisic acid responsiveness	Phytohormone responsive
NtWD40-019	ABRE	1397	-	cis-acting element involved in the abscisic acid responsiveness	Phytohormone responsive
NtWD40-019	CGTCA-motif	1062	-	cis-acting regulatory element involved in the MeJA-responsiveness	Phytohormone responsive
NtWD40-019	TGACG-motif	1062	+	cis-acting regulatory element involved in the MeJA-responsiveness	Phytohormone responsive
NtWD40-020	TGA-element	635	-	auxin-responsive element	Phytohormone responsive
NtWD40-020	TGA-element	817	+	auxin-responsive element	Phytohormone responsive
NtWD40-020	ABRE	389	-	cis-acting element involved in the abscisic acid responsiveness	Phytohormone responsive
NtWD40-020	ABRE	743	+	cis-acting element involved in the abscisic acid responsiveness	Phytohormone responsive
NtWD40-020	ABRE	1484	-	cis-acting element involved in the abscisic acid responsiveness	Phytohormone responsive
NtWD40-020	G-Box	389	+	cis-acting regulatory element involved in light responsiveness	Light responsive
NtWD40-020	G-Box	1484	+	cis-acting regulatory element involved in light responsiveness	Light responsive
NtWD40-020	ACE	1116	-	cis-acting element involved in light responsiveness	Light responsive
NtWD40-020	ARE	145	+	cis-acting regulatory element essential for the anaerobic induction	Plant growth
NtWD40-020	ARE	315	+	cis-acting regulatory element essential for the anaerobic induction	Plant growth
NtWD40-020	ARE	930	-	cis-acting regulatory element essential for the anaerobic induction	Plant growth
NtWD40-020	ARE	1839	+	cis-acting regulatory element essential for the anaerobic induction	Plant growth
NtWD40-020	ARE	1876	+	cis-acting regulatory element essential for the anaerobic induction	Plant growth
NtWD40-020	WUN-motif	999	-	wound-responsive element	Stress responsive
NtWD40-020	AE-box	989	-	part of a module for light response	Light responsive
NtWD40-020	GT1-motif	204	-	light responsive element	Light responsive
NtWD40-020	GT1-motif	239	-	light responsive element	Light responsive
NtWD40-020	GT1-motif	1932	+	light responsive element	Light responsive
NtWD40-020	LTR	190	+	cis-acting element involved in low-temperature responsiveness	Stress responsive
NtWD40-020	LTR	212	+	cis-acting element involved in low-temperature responsiveness	Stress responsive
NtWD40-020	GATA-motif	1341	-	part of a light responsive element	Light responsive
NtWD40-020	GC-motif	491	+	enhancer-like element involved in anoxic specific inducibility	Plant growth
NtWD40-020	chs-Unit 1 m1	739	+	part of a light responsive element	Light responsive
NtWD40-020	CAT-box	1285	+	cis-acting regulatory element related to meristem expression	Plant growth
NtWD40-020	TCT-motif	137	-	part of a light responsive element	Light responsive
NtWD40-020	MBS	762	+	MYB binding site involved in drought-inducibility	Stress responsive
NtWD40-020	P-box	1493	-	gibberellin-responsive element	Phytohormone responsive
NtWD40-021	TGA-element	1110	+	auxin-responsive element	Phytohormone responsive
NtWD40-021	TGA-element	1540	-	auxin-responsive element	Phytohormone responsive
NtWD40-021	TCA-element	1394	-	cis-acting element involved in salicylic acid responsiveness	Phytohormone responsive
NtWD40-021	ABRE	1059	-	cis-acting element involved in the abscisic acid responsiveness	Phytohormone responsive
NtWD40-021	AuxRR-core	748	-	cis-acting regulatory element involved in auxin responsiveness	Phytohormone responsive
NtWD40-021	TCCC-motif	1969	+	part of a light responsive element	Light responsive
NtWD40-021	Box 4	1224	-	part of a conserved DNA module involved in light responsiveness	Light responsive
NtWD40-021	Box 4	1456	-	part of a conserved DNA module involved in light responsiveness	Light responsive
NtWD40-021	Box 4	1588	-	part of a conserved DNA module involved in light responsiveness	Light responsive
NtWD40-021	Box 4	1655	-	part of a conserved DNA module involved in light responsiveness	Light responsive
NtWD40-021	I-box	741	-	part of a light responsive element	Light responsive
NtWD40-021	I-box	1842	+	part of a light responsive element	Light responsive
NtWD40-021	MBS	1442	+	MYB binding site involved in drought-inducibility	Stress responsive
NtWD40-021	MBS	1978	+	MYB binding site involved in drought-inducibility	Stress responsive
NtWD40-021	GATA-motif	1972	-	part of a light responsive element	Light responsive
NtWD40-021	LTR	715	-	cis-acting element involved in low-temperature responsiveness	Stress responsive
NtWD40-021	LTR	877	+	cis-acting element involved in low-temperature responsiveness	Stress responsive
NtWD40-021	LTR	1854	+	cis-acting element involved in low-temperature responsiveness	Stress responsive
NtWD40-021	GCN4_motif	980	+	cis-regulatory element involved in endosperm expression	Plant growth
NtWD40-021	G-box	1059	-	cis-acting regulatory element involved in light responsiveness	Light responsive
NtWD40-021	Sp1	1821	+	light responsive element	Light responsive
NtWD40-021	CGTCA-motif	764	+	cis-acting regulatory element involved in the MeJA-responsiveness	Phytohormone responsive
NtWD40-021	TGACG-motif	764	-	cis-acting regulatory element involved in the MeJA-responsiveness	Phytohormone responsive
NtWD40-021	P-box	975	+	gibberellin-responsive element	Phytohormone responsive
NtWD40-022	TGA-element	186	+	auxin-responsive element	Phytohormone responsive
NtWD40-022	TGA-element	199	-	auxin-responsive element	Phytohormone responsive
NtWD40-022	TGA-element	486	+	auxin-responsive element	Phytohormone responsive
NtWD40-022	TCCC-motif	684	-	part of a light responsive element	Light responsive
NtWD40-022	ACE	1663	+	cis-acting element involved in light responsiveness	Light responsive
NtWD40-022	GC-motif	166	-	enhancer-like element involved in anoxic specific inducibility	Plant growth
NtWD40-022	MBS	1314	-	MYB binding site involved in drought-inducibility	Stress responsive
NtWD40-022	GT1-motif	732	+	light responsive element	Light responsive
NtWD40-022	GT1-motif	1155	-	light responsive element	Light responsive
NtWD40-022	GT1-motif	1156	-	light responsive element	Light responsive
NtWD40-022	GT1-motif	1925	-	light responsive element	Light responsive
NtWD40-022	G-box	1114	+	cis-acting regulatory element involved in light responsiveness	Light responsive
NtWD40-022	AT-rich sequence	1711	+	element for maximal elicitor-mediated activation (2copies)	Plant growth
NtWD40-022	ARE	1776	-	cis-acting regulatory element essential for the anaerobic induction	Plant growth
NtWD40-022	3-AF1 binding site	719	+	light responsive element	Light responsive
NtWD40-022	TCT-motif	216	+	part of a light responsive element	Light responsive
NtWD40-022	TCT-motif	1065	-	part of a light responsive element	Light responsive
NtWD40-022	CAT-box	1284	-	cis-acting regulatory element related to meristem expression	Plant growth
NtWD40-022	MSA-like	619	+	cis-acting element involved in cell cycle regulation	Plant growth
NtWD40-022	TGACG-motif	479	+	cis-acting regulatory element involved in the MeJA-responsiveness	Phytohormone responsive
NtWD40-022	TGACG-motif	500	+	cis-acting regulatory element involved in the MeJA-responsiveness	Phytohormone responsive
NtWD40-022	TGACG-motif	1099	-	cis-acting regulatory element involved in the MeJA-responsiveness	Phytohormone responsive
NtWD40-022	TGACG-motif	1219	+	cis-acting regulatory element involved in the MeJA-responsiveness	Phytohormone responsive
NtWD40-022	TGACG-motif	1392	-	cis-acting regulatory element involved in the MeJA-responsiveness	Phytohormone responsive
NtWD40-022	CGTCA-motif	479	-	cis-acting regulatory element involved in the MeJA-responsiveness	Phytohormone responsive
NtWD40-022	CGTCA-motif	500	-	cis-acting regulatory element involved in the MeJA-responsiveness	Phytohormone responsive
NtWD40-022	CGTCA-motif	1099	+	cis-acting regulatory element involved in the MeJA-responsiveness	Phytohormone responsive
NtWD40-022	CGTCA-motif	1219	-	cis-acting regulatory element involved in the MeJA-responsiveness	Phytohormone responsive
NtWD40-022	CGTCA-motif	1392	+	cis-acting regulatory element involved in the MeJA-responsiveness	Phytohormone responsive
NtWD40-022	P-box	1199	+	gibberellin-responsive element	Phytohormone responsive
NtWD40-023	TGA-element	1817	+	auxin-responsive element	Phytohormone responsive
NtWD40-023	TCT-motif	1280	-	part of a light responsive element	Light responsive
NtWD40-023	TCT-motif	1634	-	part of a light responsive element	Light responsive
NtWD40-023	CAT-box	112	-	cis-acting regulatory element related to meristem expression	Plant growth
NtWD40-023	CAT-box	720	+	cis-acting regulatory element related to meristem expression	Plant growth
NtWD40-023	circadian	1003	+	cis-acting regulatory element involved in circadian control	Plant growth
NtWD40-023	GATA-motif	160	+	part of a light responsive element	Light responsive
NtWD40-023	GATA-motif	1212	+	part of a light responsive element	Light responsive
NtWD40-023	GT1-motif	1522	+	light responsive element	Light responsive
NtWD40-023	Box 4	1083	-	part of a conserved DNA module involved in light responsiveness	Light responsive
NtWD40-023	Box 4	1610	-	part of a conserved DNA module involved in light responsiveness	Light responsive
NtWD40-023	Box 4	1993	-	part of a conserved DNA module involved in light responsiveness	Light responsive
NtWD40-023	G-box	484	+	cis-acting regulatory element involved in light responsiveness	Light responsive
NtWD40-023	G-box	666	+	cis-acting regulatory element involved in light responsiveness	Light responsive
NtWD40-023	G-box	735	+	cis-acting regulatory element involved in light responsiveness	Light responsive
NtWD40-023	G-box	736	+	cis-acting regulatory element involved in light responsiveness	Light responsive
NtWD40-023	G-box	1669	-	cis-acting regulatory element involved in light responsiveness	Light responsive
NtWD40-023	G-Box	736	+	cis-acting regulatory element involved in light responsiveness	Light responsive
NtWD40-023	MBS	843	-	MYB binding site involved in drought-inducibility	Stress responsive
NtWD40-023	MBS	1021	-	MYB binding site involved in drought-inducibility	Stress responsive
NtWD40-023	Box II	1143	-	part of a light responsive element	Light responsive
NtWD40-023	LTR	1300	+	cis-acting element involved in low-temperature responsiveness	Stress responsive
NtWD40-023	ABRE	666	-	cis-acting element involved in the abscisic acid responsiveness	Phytohormone responsive
NtWD40-023	ABRE	734	+	cis-acting element involved in the abscisic acid responsiveness	Phytohormone responsive
NtWD40-023	ABRE	736	+	cis-acting element involved in the abscisic acid responsiveness	Phytohormone responsive
NtWD40-023	ABRE	737	+	cis-acting element involved in the abscisic acid responsiveness	Phytohormone responsive
NtWD40-023	ABRE	1670	+	cis-acting element involved in the abscisic acid responsiveness	Phytohormone responsive
NtWD40-023	AuxRR-core	657	-	cis-acting regulatory element involved in auxin responsiveness	Phytohormone responsive
NtWD40-023	CGTCA-motif	650	+	cis-acting regulatory element involved in the MeJA-responsiveness	Phytohormone responsive
NtWD40-023	CGTCA-motif	663	+	cis-acting regulatory element involved in the MeJA-responsiveness	Phytohormone responsive
NtWD40-023	TGACG-motif	650	-	cis-acting regulatory element involved in the MeJA-responsiveness	Phytohormone responsive
NtWD40-023	TGACG-motif	663	-	cis-acting regulatory element involved in the MeJA-responsiveness	Phytohormone responsive
NtWD40-023	P-box	1358	+	gibberellin-responsive element	Phytohormone responsive
NtWD40-024	TGA-element	569	-	auxin-responsive element	Phytohormone responsive
NtWD40-024	TGA-element	965	+	auxin-responsive element	Phytohormone responsive
NtWD40-024	TGA-element	1139	+	auxin-responsive element	Phytohormone responsive
NtWD40-024	ABRE	50	+	cis-acting element involved in the abscisic acid responsiveness	Phytohormone responsive
NtWD40-024	MBS	928	-	MYB binding site involved in drought-inducibility	Stress responsive
NtWD40-024	MBS	989	+	MYB binding site involved in drought-inducibility	Stress responsive
NtWD40-024	MBS	1500	-	MYB binding site involved in drought-inducibility	Stress responsive
NtWD40-024	TCT-motif	1204	+	part of a light responsive element	Light responsive
NtWD40-024	CAT-box	1062	-	cis-acting regulatory element related to meristem expression	Plant growth
NtWD40-024	ARE	1070	-	cis-acting regulatory element essential for the anaerobic induction	Plant growth
NtWD40-024	ARE	1538	-	cis-acting regulatory element essential for the anaerobic induction	Plant growth
NtWD40-024	ARE	1823	-	cis-acting regulatory element essential for the anaerobic induction	Plant growth
NtWD40-024	AAAC-motif	1710	-	light responsive element	Light responsive
NtWD40-024	LTR	1864	-	cis-acting element involved in low-temperature responsiveness	Stress responsive
NtWD40-024	TC-rich repeats	1200	+	cis-acting element involved in defense and stress responsiveness	Stress responsive
NtWD40-024	TC-rich repeats	1364	-	cis-acting element involved in defense and stress responsiveness	Stress responsive
NtWD40-024	TC-rich repeats	1556	-	cis-acting element involved in defense and stress responsiveness	Stress responsive
NtWD40-024	TC-rich repeats	1654	+	cis-acting element involved in defense and stress responsiveness	Stress responsive
NtWD40-024	Box 4	1040	-	part of a conserved DNA module involved in light responsiveness	Light responsive
NtWD40-024	Box 4	1882	-	part of a conserved DNA module involved in light responsiveness	Light responsive
NtWD40-024	Box 4	1926	-	part of a conserved DNA module involved in light responsiveness	Light responsive
NtWD40-024	GT1-motif	1022	+	light responsive element	Light responsive
NtWD40-024	GT1-motif	1486	+	light responsive element	Light responsive
NtWD40-024	GT1-motif	1625	-	light responsive element	Light responsive
NtWD40-024	GT1-motif	1805	+	light responsive element	Light responsive
NtWD40-024	GC-motif	445	+	enhancer-like element involved in anoxic specific inducibility	Plant growth
NtWD40-024	G-box	49	-	cis-acting regulatory element involved in light responsiveness	Light responsive
NtWD40-024	CGTCA-motif	206	-	cis-acting regulatory element involved in the MeJA-responsiveness	Phytohormone responsive
NtWD40-024	CGTCA-motif	335	+	cis-acting regulatory element involved in the MeJA-responsiveness	Phytohormone responsive
NtWD40-024	CGTCA-motif	932	-	cis-acting regulatory element involved in the MeJA-responsiveness	Phytohormone responsive
NtWD40-024	TGACG-motif	206	+	cis-acting regulatory element involved in the MeJA-responsiveness	Phytohormone responsive
NtWD40-024	TGACG-motif	335	-	cis-acting regulatory element involved in the MeJA-responsiveness	Phytohormone responsive
NtWD40-024	TGACG-motif	932	+	cis-acting regulatory element involved in the MeJA-responsiveness	Phytohormone responsive
NtWD40-025	TGA-element	1849	+	auxin-responsive element	Phytohormone responsive
NtWD40-025	G-Box	1637	-	cis-acting regulatory element involved in light responsiveness	Light responsive
NtWD40-025	GT1-motif	1921	-	light responsive element	Light responsive
NtWD40-025	Sp1	523	+	light responsive element	Light responsive
NtWD40-025	MBS	518	-	MYB binding site involved in drought-inducibility	Stress responsive
NtWD40-025	MBS	1633	+	MYB binding site involved in drought-inducibility	Stress responsive
NtWD40-025	GCN4_motif	53	+	cis-regulatory element involved in endosperm expression	Plant growth
NtWD40-025	MSA-like	1699	-	cis-acting element involved in cell cycle regulation	Plant growth
NtWD40-025	GATA-motif	7	-	part of a light responsive element	Light responsive
NtWD40-025	GATA-motif	1954	-	part of a light responsive element	Light responsive
NtWD40-025	G-box	1272	-	cis-acting regulatory element involved in light responsiveness	Light responsive
NtWD40-025	Box 4	1544	-	part of a conserved DNA module involved in light responsiveness	Light responsive
NtWD40-025	Box 4	1909	-	part of a conserved DNA module involved in light responsiveness	Light responsive
NtWD40-025	TCT-motif	1510	+	part of a light responsive element	Light responsive
NtWD40-025	AT1-motif	1471	+	part of a light responsive module	Light responsive
NtWD40-025	AE-box	805	-	part of a module for light response	Light responsive
NtWD40-025	chs-CMA1a	1062	-	part of a light responsive element	Light responsive
NtWD40-025	GC-motif	1593	+	enhancer-like element involved in anoxic specific inducibility	Plant growth
NtWD40-025	GC-motif	1597	-	enhancer-like element involved in anoxic specific inducibility	Plant growth
NtWD40-025	ABRE	1272	-	cis-acting element involved in the abscisic acid responsiveness	Phytohormone responsive
NtWD40-025	CGTCA-motif	1117	-	cis-acting regulatory element involved in the MeJA-responsiveness	Phytohormone responsive
NtWD40-025	TGACG-motif	1117	+	cis-acting regulatory element involved in the MeJA-responsiveness	Phytohormone responsive
NtWD40-026	Box II	275	+	part of a light responsive element	Light responsive
NtWD40-026	G-Box	1368	-	cis-acting regulatory element involved in light responsiveness	Light responsive
NtWD40-026	Box 4	380	+	part of a conserved DNA module involved in light responsiveness	Light responsive
NtWD40-026	Box 4	434	+	part of a conserved DNA module involved in light responsiveness	Light responsive
NtWD40-026	Box 4	438	+	part of a conserved DNA module involved in light responsiveness	Light responsive
NtWD40-026	Box 4	1011	-	part of a conserved DNA module involved in light responsiveness	Light responsive
NtWD40-026	Box 4	1698	-	part of a conserved DNA module involved in light responsiveness	Light responsive
NtWD40-026	G-box	1366	+	cis-acting regulatory element involved in light responsiveness	Light responsive
NtWD40-026	I-box	805	-	part of a light responsive element	Light responsive
NtWD40-026	GATA-motif	807	-	part of a light responsive element	Light responsive
NtWD40-026	ATCT-motif	402	-	part of a conserved DNA module involved in light responsiveness	Light responsive
NtWD40-026	ARE	668	+	cis-acting regulatory element essential for the anaerobic induction	Plant growth
NtWD40-026	ARE	1339	-	cis-acting regulatory element essential for the anaerobic induction	Plant growth
NtWD40-026	TGA-box	243	+	part of an auxin-responsive element	Phytohormone responsive
NtWD40-026	TCA-element	49	-	cis-acting element involved in salicylic acid responsiveness	Phytohormone responsive
NtWD40-026	ABRE	1369	+	cis-acting element involved in the abscisic acid responsiveness	Phytohormone responsive
NtWD40-026	TGACG-motif	243	+	cis-acting regulatory element involved in the MeJA-responsiveness	Phytohormone responsive
NtWD40-026	TGACG-motif	1736	+	cis-acting regulatory element involved in the MeJA-responsiveness	Phytohormone responsive
NtWD40-026	CGTCA-motif	243	-	cis-acting regulatory element involved in the MeJA-responsiveness	Phytohormone responsive
NtWD40-026	CGTCA-motif	1736	-	cis-acting regulatory element involved in the MeJA-responsiveness	Phytohormone responsive
NtWD40-026	P-box	1290	-	gibberellin-responsive element and part of a light responsive element	Light responsive
NtWD40-027	ARE	1229	+	cis-acting regulatory element essential for the anaerobic induction	Plant growth
NtWD40-027	ARE	1437	+	cis-acting regulatory element essential for the anaerobic induction	Plant growth
NtWD40-027	RY-element	19	+	cis-acting regulatory element involved in seed-specific regulation	Plant growth
NtWD40-027	Box 4	1157	-	part of a conserved DNA module involved in light responsiveness	Light responsive
NtWD40-027	MRE	410	-	MYB binding site involved in light responsiveness	Light responsive
NtWD40-027	MBS	54	-	MYB binding site involved in drought-inducibility	Stress responsive
NtWD40-027	MBS	764	+	MYB binding site involved in drought-inducibility	Stress responsive
NtWD40-027	MBS	1834	-	MYB binding site involved in drought-inducibility	Stress responsive
NtWD40-027	AT-rich sequence	289	+	element for maximal elicitor-mediated activation (2copies)	Plant growth
NtWD40-027	circadian	967	-	cis-acting regulatory element involved in circadian control	Plant growth
NtWD40-027	P-box	1516	-	gibberellin-responsive element	Phytohormone responsive
NtWD40-029	GT1-motif	1881	-	light responsive element	Light responsive
NtWD40-029	GT1-motif	1882	-	light responsive element	Light responsive
NtWD40-029	I-box	582	+	part of a light responsive element	Light responsive
NtWD40-029	MRE	718	-	MYB binding site involved in light responsiveness	Light responsive
NtWD40-029	chs-CMA2a	1582	-	part of a light responsive element	Light responsive
NtWD40-029	AT-rich sequence	1595	+	element for maximal elicitor-mediated activation (2copies)	Plant growth
NtWD40-029	Box 4	304	+	part of a conserved DNA module involved in light responsiveness	Light responsive
NtWD40-029	Box 4	337	+	part of a conserved DNA module involved in light responsiveness	Light responsive
NtWD40-029	Box 4	1688	-	part of a conserved DNA module involved in light responsiveness	Light responsive
NtWD40-029	G-Box	291	-	cis-acting regulatory element involved in light responsiveness	Light responsive
NtWD40-029	LTR	1484	-	cis-acting element involved in low-temperature responsiveness	Stress responsive
NtWD40-029	MBS	836	-	MYB binding site involved in drought-inducibility	Stress responsive
NtWD40-029	MBS	864	-	MYB binding site involved in drought-inducibility	Stress responsive
NtWD40-029	MBS	998	+	MYB binding site involved in drought-inducibility	Stress responsive
NtWD40-029	TCT-motif	1138	-	part of a light responsive element	Light responsive
NtWD40-029	TC-rich repeats	1138	-	cis-acting element involved in defense and stress responsiveness	Stress responsive
NtWD40-029	ARE	744	-	cis-acting regulatory element essential for the anaerobic induction	Plant growth
NtWD40-029	ARE	1143	+	cis-acting regulatory element essential for the anaerobic induction	Plant growth
NtWD40-029	ARE	1301	+	cis-acting regulatory element essential for the anaerobic induction	Plant growth
NtWD40-029	ABRE	292	+	cis-acting element involved in the abscisic acid responsiveness	Phytohormone responsive
NtWD40-029	ABRE	1884	+	cis-acting element involved in the abscisic acid responsiveness	Phytohormone responsive
NtWD40-029	CGTCA-motif	353	-	cis-acting regulatory element involved in the MeJA-responsiveness	Phytohormone responsive
NtWD40-029	TGACG-motif	353	+	cis-acting regulatory element involved in the MeJA-responsiveness	Phytohormone responsive
NtWD40-029	P-box	1101	+	gibberellin-responsive element	Phytohormone responsive
NtWD40-030	TGA-element	1090	-	auxin-responsive element	Phytohormone responsive
NtWD40-030	ARE	1047	-	cis-acting regulatory element essential for the anaerobic induction	Plant growth
NtWD40-030	GATA-motif	1092	-	part of a light responsive element	Light responsive
NtWD40-030	I-box	1258	-	part of a light responsive element	Light responsive
NtWD40-030	AE-box	1718	+	part of a module for light response	Light responsive
NtWD40-030	ACE	1404	-	cis-acting element involved in light responsiveness	Light responsive
NtWD40-030	TCCC-motif	1504	+	part of a light responsive element	Light responsive
NtWD40-031	Sp1	1158	+	light responsive element	Light responsive
NtWD40-031	O2-site	815	-	cis-acting regulatory element involved in zein metabolism regulation	Plant growth
NtWD40-031	GATA-motif	449	+	part of a light responsive element	Light responsive
NtWD40-031	GATA-motif	1716	-	part of a light responsive element	Light responsive
NtWD40-031	MBS	1679	-	MYB binding site involved in drought-inducibility	Stress responsive
NtWD40-031	LTR	854	+	cis-acting element involved in low-temperature responsiveness	Stress responsive
NtWD40-031	TCCC-motif	1566	+	part of a light responsive element	Light responsive
NtWD40-031	TC-rich repeats	1796	+	cis-acting element involved in defense and stress responsiveness	Stress responsive
NtWD40-031	LAMP-element	1865	-	part of a light responsive element	Light responsive
NtWD40-031	Box 4	22	+	part of a conserved DNA module involved in light responsiveness	Light responsive
NtWD40-031	Box 4	195	+	part of a conserved DNA module involved in light responsiveness	Light responsive
NtWD40-031	chs-CMA1a	354	-	part of a light responsive element	Light responsive
NtWD40-031	GC-motif	140	+	enhancer-like element involved in anoxic specific inducibility	Plant growth
NtWD40-031	TCT-motif	1800	+	part of a light responsive element	Light responsive
NtWD40-031	CGTCA-motif	1501	+	cis-acting regulatory element involved in the MeJA-responsiveness	Phytohormone responsive
NtWD40-031	TGACG-motif	1501	-	cis-acting regulatory element involved in the MeJA-responsiveness	Phytohormone responsive
NtWD40-031	P-box	1782	+	gibberellin-responsive element	Phytohormone responsive
NtWD40-032	TGA-element	1917	+	auxin-responsive element	Phytohormone responsive
NtWD40-032	GATA-motif	1084	+	part of a light responsive element	Light responsive
NtWD40-032	ATCT-motif	511	+	part of a conserved DNA module involved in light responsiveness	Light responsive
NtWD40-032	MRE	928	+	MYB binding site involved in light responsiveness	Light responsive
NtWD40-032	MRE	1178	-	MYB binding site involved in light responsiveness	Light responsive
NtWD40-032	3-AF1 binding site	1094	+	light responsive element	Light responsive
NtWD40-032	GT1-motif	223	+	light responsive element	Light responsive
NtWD40-032	GT1-motif	1478	-	light responsive element	Light responsive
NtWD40-032	TCT-motif	854	-	part of a light responsive element	Light responsive
NtWD40-032	GTGGC-motif	1033	-	part of a light responsive element	Light responsive
NtWD40-032	CAT-box	1245	-	cis-acting regulatory element related to meristem expression	Plant growth
NtWD40-032	G-box	325	-	cis-acting regulatory element involved in light responsiveness	Light responsive
NtWD40-032	G-box	419	+	cis-acting regulatory element involved in light responsiveness	Light responsive
NtWD40-032	ARE	649	-	cis-acting regulatory element essential for the anaerobic induction	Plant growth
NtWD40-032	Pc-CMA2c	1296	-	part of a light responsive element	Light responsive
NtWD40-032	ABRE	325	-	cis-acting element involved in the abscisic acid responsiveness	Phytohormone responsive
NtWD40-032	ABRE	420	+	cis-acting element involved in the abscisic acid responsiveness	Phytohormone responsive
NtWD40-032	ABRE	1990	-	cis-acting element involved in the abscisic acid responsiveness	Phytohormone responsive
NtWD40-032	CGTCA-motif	1559	+	cis-acting regulatory element involved in the MeJA-responsiveness	Phytohormone responsive
NtWD40-032	TGACG-motif	1559	-	cis-acting regulatory element involved in the MeJA-responsiveness	Phytohormone responsive
NtWD40-033	MBS	1539	+	MYB binding site involved in drought-inducibility	Stress responsive
NtWD40-033	CAT-box	659	+	cis-acting regulatory element related to meristem expression	Plant growth
NtWD40-033	CAT-box	884	+	cis-acting regulatory element related to meristem expression	Plant growth
NtWD40-033	TCT-motif	1762	-	part of a light responsive element	Light responsive
NtWD40-033	GCN4_motif	1679	+	cis-regulatory element involved in endosperm expression	Plant growth
NtWD40-033	GATA-motif	864	-	part of a light responsive element	Light responsive
NtWD40-033	GA-motif	1940	-	part of a light responsive element	Light responsive
NtWD40-033	GT1-motif	357	-	light responsive element	Light responsive
NtWD40-033	TCCC-motif	1972	+	part of a light responsive element	Light responsive
NtWD40-033	Box 4	938	+	part of a conserved DNA module involved in light responsiveness	Light responsive
NtWD40-033	TC-rich repeats	791	-	cis-acting element involved in defense and stress responsiveness	Stress responsive
NtWD40-034	TCA-element	1186	+	cis-acting element involved in salicylic acid responsiveness	Phytohormone responsive
NtWD40-034	ABRE	496	-	cis-acting element involved in the abscisic acid responsiveness	Phytohormone responsive
NtWD40-034	ABRE	1397	+	cis-acting element involved in the abscisic acid responsiveness	Phytohormone responsive
NtWD40-034	GA-motif	1647	-	part of a light responsive element	Light responsive
NtWD40-034	G-box	496	-	cis-acting regulatory element involved in light responsiveness	Light responsive
NtWD40-034	G-box	1396	+	cis-acting regulatory element involved in light responsiveness	Light responsive
NtWD40-034	TCT-motif	1654	+	part of a light responsive element	Light responsive
NtWD40-034	TCT-motif	1946	-	part of a light responsive element	Light responsive
NtWD40-034	MBS	260	-	MYB binding site involved in drought-inducibility	Stress responsive
NtWD40-034	Box 4	697	+	part of a conserved DNA module involved in light responsiveness	Light responsive
NtWD40-034	Box 4	1926	-	part of a conserved DNA module involved in light responsiveness	Light responsive
NtWD40-034	chs-CMA1a	798	-	part of a light responsive element	Light responsive
NtWD40-034	AE-box	174	+	part of a module for light response	Light responsive
NtWD40-034	GT1-motif	467	-	light responsive element	Light responsive
NtWD40-034	ARE	1624	-	cis-acting regulatory element essential for the anaerobic induction	Plant growth
NtWD40-034	GATA-motif	48	+	part of a light responsive element	Light responsive
NtWD40-034	TC-rich repeats	395	-	cis-acting element involved in defense and stress responsiveness	Stress responsive
NtWD40-035	TGA-element	1887	+	auxin-responsive element	Phytohormone responsive
NtWD40-035	TATC-box	268	+	cis-acting element involved in gibberellin-responsiveness	Phytohormone responsive
NtWD40-035	O2-site	363	-	cis-acting regulatory element involved in zein metabolism regulation	Plant growth
NtWD40-035	O2-site	430	-	cis-acting regulatory element involved in zein metabolism regulation	Plant growth
NtWD40-035	MRE	90	+	MYB binding site involved in light responsiveness	Light responsive
NtWD40-035	MRE	694	+	MYB binding site involved in light responsiveness	Light responsive
NtWD40-035	ARE	411	+	cis-acting regulatory element essential for the anaerobic induction	Plant growth
NtWD40-035	TCT-motif	770	+	part of a light responsive element	Light responsive
NtWD40-035	TCT-motif	1763	+	part of a light responsive element	Light responsive
NtWD40-035	GATA-motif	878	-	part of a light responsive element	Light responsive
NtWD40-035	Box 4	557	+	part of a conserved DNA module involved in light responsiveness	Light responsive
NtWD40-035	Box 4	924	+	part of a conserved DNA module involved in light responsiveness	Light responsive
NtWD40-035	CAT-box	849	-	cis-acting regulatory element related to meristem expression	Plant growth
NtWD40-035	CAT-box	1151	+	cis-acting regulatory element related to meristem expression	Plant growth
NtWD40-035	ATCT-motif	474	+	part of a conserved DNA module involved in light responsiveness	Light responsive
NtWD40-035	GT1-motif	584	+	light responsive element	Light responsive
NtWD40-035	G-box	239	+	cis-acting regulatory element involved in light responsiveness	Light responsive
NtWD40-035	G-box	240	+	cis-acting regulatory element involved in light responsiveness	Light responsive
NtWD40-035	G-box	1233	-	cis-acting regulatory element involved in light responsiveness	Light responsive
NtWD40-035	G-box	1462	+	cis-acting regulatory element involved in light responsiveness	Light responsive
NtWD40-035	Sp1	757	-	light responsive element	Light responsive
NtWD40-035	Sp1	831	+	light responsive element	Light responsive
NtWD40-035	Sp1	1964	-	light responsive element	Light responsive
NtWD40-035	G-Box	240	+	cis-acting regulatory element involved in light responsiveness	Light responsive
NtWD40-035	I-box	876	-	part of a light responsive element	Light responsive
NtWD40-035	TCA-element	368	+	cis-acting element involved in salicylic acid responsiveness	Phytohormone responsive
NtWD40-035	ABRE	240	+	cis-acting element involved in the abscisic acid responsiveness	Phytohormone responsive
NtWD40-035	ABRE	241	+	cis-acting element involved in the abscisic acid responsiveness	Phytohormone responsive
NtWD40-035	ABRE	1234	+	cis-acting element involved in the abscisic acid responsiveness	Phytohormone responsive
NtWD40-035	ABRE	1462	-	cis-acting element involved in the abscisic acid responsiveness	Phytohormone responsive
NtWD40-035	CGTCA-motif	1232	-	cis-acting regulatory element involved in the MeJA-responsiveness	Phytohormone responsive
NtWD40-035	CGTCA-motif	1464	+	cis-acting regulatory element involved in the MeJA-responsiveness	Phytohormone responsive
NtWD40-035	TGACG-motif	1232	+	cis-acting regulatory element involved in the MeJA-responsiveness	Phytohormone responsive
NtWD40-035	TGACG-motif	1464	-	cis-acting regulatory element involved in the MeJA-responsiveness	Phytohormone responsive
NtWD40-036	TGA-element	1237	-	auxin-responsive element	Phytohormone responsive
NtWD40-036	TATC-box	475	+	cis-acting element involved in gibberellin-responsiveness	Phytohormone responsive
NtWD40-036	G-Box	432	+	cis-acting regulatory element involved in light responsiveness	Light responsive
NtWD40-036	ATC-motif	1254	+	part of a conserved DNA module involved in light responsiveness	Light responsive
NtWD40-036	GC-motif	448	-	enhancer-like element involved in anoxic specific inducibility	Plant growth
NtWD40-036	G-box	260	-	cis-acting regulatory element involved in light responsiveness	Light responsive
NtWD40-036	G-box	409	+	cis-acting regulatory element involved in light responsiveness	Light responsive
NtWD40-036	G-box	427	-	cis-acting regulatory element involved in light responsiveness	Light responsive
NtWD40-036	G-box	429	+	cis-acting regulatory element involved in light responsiveness	Light responsive
NtWD40-036	G-box	430	+	cis-acting regulatory element involved in light responsiveness	Light responsive
NtWD40-036	G-box	431	+	cis-acting regulatory element involved in light responsiveness	Light responsive
NtWD40-036	G-box	432	+	cis-acting regulatory element involved in light responsiveness	Light responsive
NtWD40-036	G-box	936	-	cis-acting regulatory element involved in light responsiveness	Light responsive
NtWD40-036	GT1-motif	1093	-	light responsive element	Light responsive
NtWD40-036	GT1-motif	1094	-	light responsive element	Light responsive
NtWD40-036	TC-rich repeats	1112	-	cis-acting element involved in defense and stress responsiveness	Stress responsive
NtWD40-036	AE-box	1865	+	part of a module for light response	Light responsive
NtWD40-036	Box 4	914	+	part of a conserved DNA module involved in light responsiveness	Light responsive
NtWD40-036	Box 4	1457	-	part of a conserved DNA module involved in light responsiveness	Light responsive
NtWD40-036	Box 4	1639	-	part of a conserved DNA module involved in light responsiveness	Light responsive
NtWD40-036	GATA-motif	847	-	part of a light responsive element	Light responsive
NtWD40-036	GATA-motif	1805	-	part of a light responsive element	Light responsive
NtWD40-036	TCT-motif	1112	-	part of a light responsive element	Light responsive
NtWD40-036	TCT-motif	1890	+	part of a light responsive element	Light responsive
NtWD40-036	ARE	1431	+	cis-acting regulatory element essential for the anaerobic induction	Plant growth
NtWD40-036	ARE	1648	-	cis-acting regulatory element essential for the anaerobic induction	Plant growth
NtWD40-036	ARE	1833	-	cis-acting regulatory element essential for the anaerobic induction	Plant growth
NtWD40-036	MRE	439	+	MYB binding site involved in light responsiveness	Light responsive
NtWD40-036	TCCC-motif	1569	+	part of a light responsive element	Light responsive
NtWD40-036	ABRE	258	-	cis-acting element involved in the abscisic acid responsiveness	Phytohormone responsive
NtWD40-036	ABRE	261	+	cis-acting element involved in the abscisic acid responsiveness	Phytohormone responsive
NtWD40-036	ABRE	410	+	cis-acting element involved in the abscisic acid responsiveness	Phytohormone responsive
NtWD40-036	ABRE	430	+	cis-acting element involved in the abscisic acid responsiveness	Phytohormone responsive
NtWD40-036	ABRE	432	+	cis-acting element involved in the abscisic acid responsiveness	Phytohormone responsive
NtWD40-036	ABRE	433	+	cis-acting element involved in the abscisic acid responsiveness	Phytohormone responsive
NtWD40-036	ABRE	936	-	cis-acting element involved in the abscisic acid responsiveness	Phytohormone responsive
NtWD40-036	TGACG-motif	229	+	cis-acting regulatory element involved in the MeJA-responsiveness	Phytohormone responsive
NtWD40-036	TGACG-motif	278	-	cis-acting regulatory element involved in the MeJA-responsiveness	Phytohormone responsive
NtWD40-036	TGACG-motif	1747	+	cis-acting regulatory element involved in the MeJA-responsiveness	Phytohormone responsive
NtWD40-036	CGTCA-motif	229	-	cis-acting regulatory element involved in the MeJA-responsiveness	Phytohormone responsive
NtWD40-036	CGTCA-motif	278	+	cis-acting regulatory element involved in the MeJA-responsiveness	Phytohormone responsive
NtWD40-036	CGTCA-motif	1747	-	cis-acting regulatory element involved in the MeJA-responsiveness	Phytohormone responsive
NtWD40-037	TGA-element	828	-	auxin-responsive element	Phytohormone responsive
NtWD40-037	ARE	362	+	cis-acting regulatory element essential for the anaerobic induction	Plant growth
NtWD40-037	ARE	567	-	cis-acting regulatory element essential for the anaerobic induction	Plant growth
NtWD40-037	ARE	1622	-	cis-acting regulatory element essential for the anaerobic induction	Plant growth
NtWD40-037	MRE	1983	-	MYB binding site involved in light responsiveness	Light responsive
NtWD40-037	AE-box	859	+	part of a module for light response	Light responsive
NtWD40-037	TC-rich repeats	876	-	cis-acting element involved in defense and stress responsiveness	Stress responsive
NtWD40-037	ATCT-motif	816	-	part of a conserved DNA module involved in light responsiveness	Light responsive
NtWD40-037	ATCT-motif	1640	-	part of a conserved DNA module involved in light responsiveness	Light responsive
NtWD40-037	Box 4	1963	-	part of a conserved DNA module involved in light responsiveness	Light responsive
NtWD40-037	GT1-motif	628	+	light responsive element	Light responsive
NtWD40-037	GT1-motif	1093	-	light responsive element	Light responsive
NtWD40-037	GT1-motif	1094	-	light responsive element	Light responsive
NtWD40-037	GT1-motif	1851	-	light responsive element	Light responsive
NtWD40-037	I-box	179	+	part of a light responsive element	Light responsive
NtWD40-037	P-box	1076	-	gibberellin-responsive element	Phytohormone responsive
NtWD40-038	ARE	199	+	cis-acting regulatory element essential for the anaerobic induction	Plant growth
NtWD40-038	TCT-motif	1994	-	part of a light responsive element	Light responsive
NtWD40-038	MBS	1086	+	MYB binding site involved in drought-inducibility	Stress responsive
NtWD40-038	MBS	1718	+	MYB binding site involved in drought-inducibility	Stress responsive
NtWD40-038	AT-rich sequence	941	+	element for maximal elicitor-mediated activation (2copies)	Plant growth
NtWD40-038	Box 4	1105	-	part of a conserved DNA module involved in light responsiveness	Light responsive
NtWD40-038	Box 4	1181	-	part of a conserved DNA module involved in light responsiveness	Light responsive
NtWD40-038	Box 4	1931	-	part of a conserved DNA module involved in light responsiveness	Light responsive
NtWD40-038	TGACG-motif	1851	+	cis-acting regulatory element involved in the MeJA-responsiveness	Phytohormone responsive
NtWD40-038	CGTCA-motif	1851	-	cis-acting regulatory element involved in the MeJA-responsiveness	Phytohormone responsive
NtWD40-038	GARE-motif	1824	+	gibberellin-responsive element	Phytohormone responsive
NtWD40-038	P-box	1632	+	gibberellin-responsive element	Phytohormone responsive
NtWD40-039	TCA-element	1781	-	cis-acting element involved in salicylic acid responsiveness	Phytohormone responsive
NtWD40-039	MBS	1172	-	MYB binding site involved in drought-inducibility	Stress responsive
NtWD40-039	O2-site	1308	+	cis-acting regulatory element involved in zein metabolism regulation	Plant growth
NtWD40-039	LAMP-element	153	+	part of a light responsive element	Light responsive
NtWD40-039	TCCC-motif	252	+	part of a light responsive element	Light responsive
NtWD40-039	CAT-box	987	-	cis-acting regulatory element related to meristem expression	Plant growth
NtWD40-039	G-box	85	+	cis-acting regulatory element involved in light responsiveness	Light responsive
NtWD40-039	G-box	1954	-	cis-acting regulatory element involved in light responsiveness	Light responsive
NtWD40-039	TCT-motif	176	+	part of a light responsive element	Light responsive
NtWD40-039	Box 4	1961	-	part of a conserved DNA module involved in light responsiveness	Light responsive
NtWD40-039	ABRE	86	+	cis-acting element involved in the abscisic acid responsiveness	Phytohormone responsive
NtWD40-039	ABRE	1955	+	cis-acting element involved in the abscisic acid responsiveness	Phytohormone responsive
NtWD40-039	CGTCA-motif	1100	+	cis-acting regulatory element involved in the MeJA-responsiveness	Phytohormone responsive
NtWD40-039	CGTCA-motif	1821	-	cis-acting regulatory element involved in the MeJA-responsiveness	Phytohormone responsive
NtWD40-039	CGTCA-motif	1953	-	cis-acting regulatory element involved in the MeJA-responsiveness	Phytohormone responsive
NtWD40-039	TGACG-motif	1100	-	cis-acting regulatory element involved in the MeJA-responsiveness	Phytohormone responsive
NtWD40-039	TGACG-motif	1821	+	cis-acting regulatory element involved in the MeJA-responsiveness	Phytohormone responsive
NtWD40-039	TGACG-motif	1953	+	cis-acting regulatory element involved in the MeJA-responsiveness	Phytohormone responsive
NtWD40-039	P-box	536	+	gibberellin-responsive element	Phytohormone responsive
NtWD40-040	TGA-element	836	-	auxin-responsive element	Phytohormone responsive
NtWD40-040	TCA-element	192	+	cis-acting element involved in salicylic acid responsiveness	Phytohormone responsive
NtWD40-040	GT1-motif	187	-	light responsive element	Light responsive
NtWD40-040	GT1-motif	188	-	light responsive element	Light responsive
NtWD40-040	GT1-motif	587	-	light responsive element	Light responsive
NtWD40-040	GT1-motif	588	-	light responsive element	Light responsive
NtWD40-040	GC-motif	1484	+	enhancer-like element involved in anoxic specific inducibility	Plant growth
NtWD40-040	TC-rich repeats	446	-	cis-acting element involved in defense and stress responsiveness	Stress responsive
NtWD40-040	TC-rich repeats	1159	+	cis-acting element involved in defense and stress responsiveness	Stress responsive
NtWD40-040	GCN4_motif	5	-	cis-regulatory element involved in endosperm expression	Plant growth
NtWD40-040	GCN4_motif	1551	+	cis-regulatory element involved in endosperm expression	Plant growth
NtWD40-040	GCN4_motif	1681	+	cis-regulatory element involved in endosperm expression	Plant growth
NtWD40-040	chs-CMA1a	22	+	part of a light responsive element	Light responsive
NtWD40-040	Box 4	530	+	part of a conserved DNA module involved in light responsiveness	Light responsive
NtWD40-040	Box 4	669	+	part of a conserved DNA module involved in light responsiveness	Light responsive
NtWD40-040	Box 4	860	+	part of a conserved DNA module involved in light responsiveness	Light responsive
NtWD40-040	Box 4	966	+	part of a conserved DNA module involved in light responsiveness	Light responsive
NtWD40-040	Box 4	970	+	part of a conserved DNA module involved in light responsiveness	Light responsive
NtWD40-040	GATA-motif	613	+	part of a light responsive element	Light responsive
NtWD40-040	3-AF1 binding site	1329	-	light responsive element	Light responsive
NtWD40-040	MBS	294	+	MYB binding site involved in drought-inducibility	Stress responsive
NtWD40-040	AuxRE	1546	-	part of an auxin-responsive element	Phytohormone responsive
NtWD40-040	AuxRE	1676	-	part of an auxin-responsive element	Phytohormone responsive
NtWD40-040	ARE	1021	-	cis-acting regulatory element essential for the anaerobic induction	Plant growth
NtWD40-040	HD-Zip 1	1272	-	element involved in differentiation of the palisade mesophyll cells	Plant growth
NtWD40-040	AT1-motif	668	+	part of a light responsive module	Light responsive
NtWD40-041	GT1-motif	1843	-	light responsive element	Light responsive
NtWD40-041	MBS	1583	+	MYB binding site involved in drought-inducibility	Stress responsive
NtWD40-041	TCA-element	1941	-	cis-acting element involved in salicylic acid responsiveness	Phytohormone responsive
NtWD40-041	G-box	1753	-	cis-acting regulatory element involved in light responsiveness	Light responsive
NtWD40-041	TC-rich repeats	1946	-	cis-acting element involved in defense and stress responsiveness	Stress responsive
NtWD40-041	CAT-box	1524	-	cis-acting regulatory element related to meristem expression	Plant growth
NtWD40-041	P-box	1726	+	gibberellin-responsive element	Phytohormone responsive
NtWD40-041	GARE-motif	1674	+	gibberellin-responsive element	Phytohormone responsive
NtWD40-042	ABRE	822	+	cis-acting element involved in the abscisic acid responsiveness	Phytohormone responsive
NtWD40-042	G-box	819	+	cis-acting regulatory element involved in light responsiveness	Light responsive
NtWD40-042	LS7	150	-	part of a light responsive element	Light responsive
NtWD40-042	I-box	285	+	part of a light responsive element	Light responsive
NtWD40-042	I-box	563	+	part of a light responsive element	Light responsive
NtWD40-042	TCT-motif	1868	-	part of a light responsive element	Light responsive
NtWD40-042	TCCC-motif	103	+	part of a light responsive element	Light responsive
NtWD40-042	TCCC-motif	1637	+	part of a light responsive element	Light responsive
NtWD40-042	LTR	1141	+	cis-acting element involved in low-temperature responsiveness	Stress responsive
NtWD40-042	LTR	1257	-	cis-acting element involved in low-temperature responsiveness	Stress responsive
NtWD40-042	GT1-motif	363	-	light responsive element	Light responsive
NtWD40-042	ARE	555	+	cis-acting regulatory element essential for the anaerobic induction	Plant growth
NtWD40-042	TC-rich repeats	938	-	cis-acting element involved in defense and stress responsiveness	Stress responsive
NtWD40-042	TC-rich repeats	1455	+	cis-acting element involved in defense and stress responsiveness	Stress responsive
NtWD40-042	TC-rich repeats	1546	+	cis-acting element involved in defense and stress responsiveness	Stress responsive
NtWD40-042	MRE	1051	-	MYB binding site involved in light responsiveness	Light responsive
NtWD40-042	G-Box	821	-	cis-acting regulatory element involved in light responsiveness	Light responsive
NtWD40-042	CGTCA-motif	1851	-	cis-acting regulatory element involved in the MeJA-responsiveness	Phytohormone responsive
NtWD40-042	TGACG-motif	1851	+	cis-acting regulatory element involved in the MeJA-responsiveness	Phytohormone responsive
NtWD40-042	GARE-motif	559	-	gibberellin-responsive element	Phytohormone responsive
NtWD40-043	ABRE	730	-	cis-acting element involved in the abscisic acid responsiveness	Phytohormone responsive
NtWD40-043	TGACG-motif	187	-	cis-acting regulatory element involved in the MeJA-responsiveness	Phytohormone responsive
NtWD40-043	TGACG-motif	732	-	cis-acting regulatory element involved in the MeJA-responsiveness	Phytohormone responsive
NtWD40-043	CGTCA-motif	187	+	cis-acting regulatory element involved in the MeJA-responsiveness	Phytohormone responsive
NtWD40-043	CGTCA-motif	732	+	cis-acting regulatory element involved in the MeJA-responsiveness	Phytohormone responsive
NtWD40-043	CAT-box	1635	+	cis-acting regulatory element related to meristem expression	Plant growth
NtWD40-043	O2-site	645	+	cis-acting regulatory element involved in zein metabolism regulation	Plant growth
NtWD40-043	ATCT-motif	1781	+	part of a conserved DNA module involved in light responsiveness	Light responsive
NtWD40-043	MRE	127	+	MYB binding site involved in light responsiveness	Light responsive
NtWD40-043	G-box	730	+	cis-acting regulatory element involved in light responsiveness	Light responsive
NtWD40-043	G-box	1464	+	cis-acting regulatory element involved in light responsiveness	Light responsive
NtWD40-043	AE-box	1767	-	part of a module for light response	Light responsive
NtWD40-043	WUN-motif	421	-	wound-responsive element	Stress responsive
NtWD40-043	Box 4	1902	-	part of a conserved DNA module involved in light responsiveness	Light responsive
NtWD40-043	ARE	1738	-	cis-acting regulatory element essential for the anaerobic induction	Plant growth
NtWD40-043	P-box	1827	+	gibberellin-responsive element	Phytohormone responsive
NtWD40-043	P-box	1883	+	gibberellin-responsive element	Phytohormone responsive
NtWD40-044	TCA-element	750	+	cis-acting element involved in salicylic acid responsiveness	Phytohormone responsive
NtWD40-044	TCA-element	1895	-	cis-acting element involved in salicylic acid responsiveness	Phytohormone responsive
NtWD40-044	ABRE	406	+	cis-acting element involved in the abscisic acid responsiveness	Phytohormone responsive
NtWD40-044	ABRE	817	+	cis-acting element involved in the abscisic acid responsiveness	Phytohormone responsive
NtWD40-044	ABRE	818	+	cis-acting element involved in the abscisic acid responsiveness	Phytohormone responsive
NtWD40-044	ABRE	1574	+	cis-acting element involved in the abscisic acid responsiveness	Phytohormone responsive
NtWD40-044	AuxRR-core	464	+	cis-acting regulatory element involved in auxin responsiveness	Phytohormone responsive
NtWD40-044	ARE	1272	-	cis-acting regulatory element essential for the anaerobic induction	Plant growth
NtWD40-044	TC-rich repeats	1816	-	cis-acting element involved in defense and stress responsiveness	Stress responsive
NtWD40-044	MBSI	1080	-	MYB binding site involved in flavonoid biosynthetic genes regulation	Plant growth
NtWD40-044	G-Box	817	+	cis-acting regulatory element involved in light responsiveness	Light responsive
NtWD40-044	G-Box	1573	-	cis-acting regulatory element involved in light responsiveness	Light responsive
NtWD40-044	TCCC-motif	476	-	part of a light responsive element	Light responsive
NtWD40-044	O2-site	528	+	cis-acting regulatory element involved in zein metabolism regulation	Plant growth
NtWD40-044	AE-box	1157	-	part of a module for light response	Light responsive
NtWD40-044	LTR	683	+	cis-acting element involved in low-temperature responsiveness	Stress responsive
NtWD40-044	GT1-motif	1372	-	light responsive element	Light responsive
NtWD40-044	TCT-motif	1162	+	part of a light responsive element	Light responsive
NtWD40-044	circadian	1454	+	cis-acting regulatory element involved in circadian control	Plant growth
NtWD40-044	ATCT-motif	726	-	part of a conserved DNA module involved in light responsiveness	Light responsive
NtWD40-044	LAMP-element	972	-	part of a light responsive element	Light responsive
NtWD40-044	G-box	405	-	cis-acting regulatory element involved in light responsiveness	Light responsive
NtWD40-044	G-box	817	+	cis-acting regulatory element involved in light responsiveness	Light responsive
NtWD40-044	G-box	931	+	cis-acting regulatory element involved in light responsiveness	Light responsive
NtWD40-044	Sp1	895	+	light responsive element	Light responsive
NtWD40-044	I-box	973	+	part of a light responsive element	Light responsive
NtWD40-044	TGACG-motif	170	+	cis-acting regulatory element involved in the MeJA-responsiveness	Phytohormone responsive
NtWD40-044	TGACG-motif	938	+	cis-acting regulatory element involved in the MeJA-responsiveness	Phytohormone responsive
NtWD40-044	CGTCA-motif	170	-	cis-acting regulatory element involved in the MeJA-responsiveness	Phytohormone responsive
NtWD40-044	CGTCA-motif	938	-	cis-acting regulatory element involved in the MeJA-responsiveness	Phytohormone responsive
NtWD40-044	GARE-motif	1192	+	gibberellin-responsive element	Phytohormone responsive
NtWD40-045	TGA-element	198	-	auxin-responsive element	Phytohormone responsive
NtWD40-045	TGA-element	440	-	auxin-responsive element	Phytohormone responsive
NtWD40-045	3-AF1 binding site	1754	-	light responsive element	Light responsive
NtWD40-045	MRE	1257	+	MYB binding site involved in light responsiveness	Light responsive
NtWD40-045	MBS	669	-	MYB binding site involved in drought-inducibility	Stress responsive
NtWD40-045	ATCT-motif	133	+	part of a conserved DNA module involved in light responsiveness	Light responsive
NtWD40-045	LTR	656	+	cis-acting element involved in low-temperature responsiveness	Stress responsive
NtWD40-045	GATA-motif	292	-	part of a light responsive element	Light responsive
NtWD40-045	G-Box	303	+	cis-acting regulatory element involved in light responsiveness	Light responsive
NtWD40-045	G-Box	1182	-	cis-acting regulatory element involved in light responsiveness	Light responsive
NtWD40-045	G-Box	1205	-	cis-acting regulatory element involved in light responsiveness	Light responsive
NtWD40-045	GT1-motif	1284	-	light responsive element	Light responsive
NtWD40-045	GT1-motif	1994	+	light responsive element	Light responsive
NtWD40-045	I-box	819	+	part of a light responsive element	Light responsive
NtWD40-045	Box 4	703	+	part of a conserved DNA module involved in light responsiveness	Light responsive
NtWD40-045	G-box	303	+	cis-acting regulatory element involved in light responsiveness	Light responsive
NtWD40-045	G-box	1180	-	cis-acting regulatory element involved in light responsiveness	Light responsive
NtWD40-045	G-box	1182	-	cis-acting regulatory element involved in light responsiveness	Light responsive
NtWD40-045	G-box	1205	-	cis-acting regulatory element involved in light responsiveness	Light responsive
NtWD40-045	ARE	204	-	cis-acting regulatory element essential for the anaerobic induction	Plant growth
NtWD40-045	ARE	1869	-	cis-acting regulatory element essential for the anaerobic induction	Plant growth
NtWD40-045	ABRE	303	+	cis-acting element involved in the abscisic acid responsiveness	Phytohormone responsive
NtWD40-045	ABRE	304	+	cis-acting element involved in the abscisic acid responsiveness	Phytohormone responsive
NtWD40-045	ABRE	1180	-	cis-acting element involved in the abscisic acid responsiveness	Phytohormone responsive
NtWD40-045	ABRE	1182	-	cis-acting element involved in the abscisic acid responsiveness	Phytohormone responsive
NtWD40-045	ABRE	1183	+	cis-acting element involved in the abscisic acid responsiveness	Phytohormone responsive
NtWD40-045	ABRE	1203	-	cis-acting element involved in the abscisic acid responsiveness	Phytohormone responsive
NtWD40-045	ABRE	1205	-	cis-acting element involved in the abscisic acid responsiveness	Phytohormone responsive
NtWD40-045	ABRE	1206	+	cis-acting element involved in the abscisic acid responsiveness	Phytohormone responsive
NtWD40-045	CGTCA-motif	284	+	cis-acting regulatory element involved in the MeJA-responsiveness	Phytohormone responsive
NtWD40-045	CGTCA-motif	1010	+	cis-acting regulatory element involved in the MeJA-responsiveness	Phytohormone responsive
NtWD40-045	TGACG-motif	284	-	cis-acting regulatory element involved in the MeJA-responsiveness	Phytohormone responsive
NtWD40-045	TGACG-motif	1010	-	cis-acting regulatory element involved in the MeJA-responsiveness	Phytohormone responsive
NtWD40-046	TGA-element	723	-	auxin-responsive element	Phytohormone responsive
NtWD40-046	chs-CMA1a	1596	-	part of a light responsive element	Light responsive
NtWD40-046	MBS	883	+	MYB binding site involved in drought-inducibility	Stress responsive
NtWD40-046	I-box	1810	-	part of a light responsive element	Light responsive
NtWD40-046	Box 4	601	+	part of a conserved DNA module involved in light responsiveness	Light responsive
NtWD40-046	Box 4	900	+	part of a conserved DNA module involved in light responsiveness	Light responsive
NtWD40-046	Box 4	1543	-	part of a conserved DNA module involved in light responsiveness	Light responsive
NtWD40-046	CAT-box	453	+	cis-acting regulatory element related to meristem expression	Plant growth
NtWD40-046	3-AF1 binding site	1336	+	light responsive element	Light responsive
NtWD40-046	TC-rich repeats	1875	+	cis-acting element involved in defense and stress responsiveness	Stress responsive
NtWD40-047	MRE	247	-	MYB binding site involved in light responsiveness	Light responsive
NtWD40-047	ATCT-motif	1178	-	part of a conserved DNA module involved in light responsiveness	Light responsive
NtWD40-047	MBS	327	+	MYB binding site involved in drought-inducibility	Stress responsive
NtWD40-047	MBS	1127	+	MYB binding site involved in drought-inducibility	Stress responsive
NtWD40-047	G-Box	241	+	cis-acting regulatory element involved in light responsiveness	Light responsive
NtWD40-047	Box 4	1962	-	part of a conserved DNA module involved in light responsiveness	Light responsive
NtWD40-047	CAT-box	134	-	cis-acting regulatory element related to meristem expression	Plant growth
NtWD40-047	chs-CMA2a	319	-	part of a light responsive element	Light responsive
NtWD40-047	ARE	1488	-	cis-acting regulatory element essential for the anaerobic induction	Plant growth
NtWD40-047	G-box	232	+	cis-acting regulatory element involved in light responsiveness	Light responsive
NtWD40-047	G-box	241	+	cis-acting regulatory element involved in light responsiveness	Light responsive
NtWD40-047	ABRE	241	+	cis-acting element involved in the abscisic acid responsiveness	Phytohormone responsive
NtWD40-047	ABRE	242	+	cis-acting element involved in the abscisic acid responsiveness	Phytohormone responsive
NtWD40-047	P-box	377	-	gibberellin-responsive element	Phytohormone responsive
NtWD40-047	P-box	1009	+	gibberellin-responsive element	Phytohormone responsive
NtWD40-048	ABRE	317	-	cis-acting element involved in the abscisic acid responsiveness	Phytohormone responsive
NtWD40-048	ABRE	359	-	cis-acting element involved in the abscisic acid responsiveness	Phytohormone responsive
NtWD40-048	ABRE	1100	+	cis-acting element involved in the abscisic acid responsiveness	Phytohormone responsive
NtWD40-048	ABRE	1942	+	cis-acting element involved in the abscisic acid responsiveness	Phytohormone responsive
NtWD40-048	AuxRR-core	350	-	cis-acting regulatory element involved in auxin responsiveness	Phytohormone responsive
NtWD40-048	TGACG-motif	1060	+	cis-acting regulatory element involved in the MeJA-responsiveness	Phytohormone responsive
NtWD40-048	TGACG-motif	1504	-	cis-acting regulatory element involved in the MeJA-responsiveness	Phytohormone responsive
NtWD40-048	TGACG-motif	1622	+	cis-acting regulatory element involved in the MeJA-responsiveness	Phytohormone responsive
NtWD40-048	CGTCA-motif	1060	-	cis-acting regulatory element involved in the MeJA-responsiveness	Phytohormone responsive
NtWD40-048	CGTCA-motif	1504	+	cis-acting regulatory element involved in the MeJA-responsiveness	Phytohormone responsive
NtWD40-048	CGTCA-motif	1622	-	cis-acting regulatory element involved in the MeJA-responsiveness	Phytohormone responsive
NtWD40-048	G-box	1447	+	cis-acting regulatory element involved in light responsiveness	Light responsive
NtWD40-048	G-box	1941	+	cis-acting regulatory element involved in light responsiveness	Light responsive
NtWD40-048	LTR	1603	+	cis-acting element involved in low-temperature responsiveness	Stress responsive
NtWD40-048	CAT-box	784	-	cis-acting regulatory element related to meristem expression	Plant growth
NtWD40-048	CAT-box	1385	-	cis-acting regulatory element related to meristem expression	Plant growth
NtWD40-048	CAT-box	1440	-	cis-acting regulatory element related to meristem expression	Plant growth
NtWD40-048	G-Box	317	+	cis-acting regulatory element involved in light responsiveness	Light responsive
NtWD40-048	G-Box	359	+	cis-acting regulatory element involved in light responsiveness	Light responsive
NtWD40-048	G-Box	1099	-	cis-acting regulatory element involved in light responsiveness	Light responsive
NtWD40-048	ARE	1466	-	cis-acting regulatory element essential for the anaerobic induction	Plant growth
NtWD40-048	Box 4	888	+	part of a conserved DNA module involved in light responsiveness	Light responsive
NtWD40-048	Box 4	1805	-	part of a conserved DNA module involved in light responsiveness	Light responsive
NtWD40-048	WUN-motif	1736	-	wound-responsive element	Stress responsive
NtWD40-048	AE-box	1635	+	part of a module for light response	Light responsive
NtWD40-048	GT1-motif	486	-	light responsive element	Light responsive
NtWD40-048	TCCC-motif	1580	-	part of a light responsive element	Light responsive
NtWD40-048	TCCC-motif	1629	-	part of a light responsive element	Light responsive
NtWD40-048	I-box	1252	-	part of a light responsive element	Light responsive
NtWD40-048	I-box	1689	+	part of a light responsive element	Light responsive
NtWD40-048	P-box	925	-	gibberellin-responsive element	Phytohormone responsive
NtWD40-049	TGA-element	843	-	auxin-responsive element	Phytohormone responsive
NtWD40-049	TCA-element	1624	+	cis-acting element involved in salicylic acid responsiveness	Phytohormone responsive
NtWD40-049	Box 4	54	+	part of a conserved DNA module involved in light responsiveness	Light responsive
NtWD40-049	Box 4	797	+	part of a conserved DNA module involved in light responsiveness	Light responsive
NtWD40-049	Box 4	1569	-	part of a conserved DNA module involved in light responsiveness	Light responsive
NtWD40-049	TCT-motif	330	-	part of a light responsive element	Light responsive
NtWD40-049	TCT-motif	998	-	part of a light responsive element	Light responsive
NtWD40-049	TCT-motif	1935	-	part of a light responsive element	Light responsive
NtWD40-049	CAT-box	1437	+	cis-acting regulatory element related to meristem expression	Plant growth
NtWD40-049	G-box	530	+	cis-acting regulatory element involved in light responsiveness	Light responsive
NtWD40-049	G-box	541	+	cis-acting regulatory element involved in light responsiveness	Light responsive
NtWD40-049	G-box	717	-	cis-acting regulatory element involved in light responsiveness	Light responsive
NtWD40-049	ARE	172	-	cis-acting regulatory element essential for the anaerobic induction	Plant growth
NtWD40-049	ARE	281	-	cis-acting regulatory element essential for the anaerobic induction	Plant growth
NtWD40-049	ARE	1927	+	cis-acting regulatory element essential for the anaerobic induction	Plant growth
NtWD40-049	TCCC-motif	1344	-	part of a light responsive element	Light responsive
NtWD40-049	circadian	1895	-	cis-acting regulatory element involved in circadian control	Plant growth
NtWD40-049	LTR	641	-	cis-acting element involved in low-temperature responsiveness	Stress responsive
NtWD40-049	LTR	694	+	cis-acting element involved in low-temperature responsiveness	Stress responsive
NtWD40-049	LTR	887	-	cis-acting element involved in low-temperature responsiveness	Stress responsive
NtWD40-049	LTR	1405	+	cis-acting element involved in low-temperature responsiveness	Stress responsive
NtWD40-049	GT1-motif	239	-	light responsive element	Light responsive
NtWD40-049	ABRE	530	-	cis-acting element involved in the abscisic acid responsiveness	Phytohormone responsive
NtWD40-049	ABRE	541	-	cis-acting element involved in the abscisic acid responsiveness	Phytohormone responsive
NtWD40-049	TGACG-motif	543	-	cis-acting regulatory element involved in the MeJA-responsiveness	Phytohormone responsive
NtWD40-049	TGACG-motif	1671	-	cis-acting regulatory element involved in the MeJA-responsiveness	Phytohormone responsive
NtWD40-049	TGACG-motif	1732	+	cis-acting regulatory element involved in the MeJA-responsiveness	Phytohormone responsive
NtWD40-049	CGTCA-motif	543	+	cis-acting regulatory element involved in the MeJA-responsiveness	Phytohormone responsive
NtWD40-049	CGTCA-motif	1671	+	cis-acting regulatory element involved in the MeJA-responsiveness	Phytohormone responsive
NtWD40-049	CGTCA-motif	1732	-	cis-acting regulatory element involved in the MeJA-responsiveness	Phytohormone responsive
NtWD40-050	TGA-element	1149	-	auxin-responsive element	Phytohormone responsive
NtWD40-050	TATC-box	100	-	cis-acting element involved in gibberellin-responsiveness	Phytohormone responsive
NtWD40-050	TCA-element	557	+	cis-acting element involved in salicylic acid responsiveness	Phytohormone responsive
NtWD40-050	CGTCA-motif	110	-	cis-acting regulatory element involved in the MeJA-responsiveness	Phytohormone responsive
NtWD40-050	CGTCA-motif	730	+	cis-acting regulatory element involved in the MeJA-responsiveness	Phytohormone responsive
NtWD40-050	CGTCA-motif	1952	-	cis-acting regulatory element involved in the MeJA-responsiveness	Phytohormone responsive
NtWD40-050	TGACG-motif	110	+	cis-acting regulatory element involved in the MeJA-responsiveness	Phytohormone responsive
NtWD40-050	TGACG-motif	730	-	cis-acting regulatory element involved in the MeJA-responsiveness	Phytohormone responsive
NtWD40-050	TGACG-motif	1952	+	cis-acting regulatory element involved in the MeJA-responsiveness	Phytohormone responsive
NtWD40-050	Box 4	477	+	part of a conserved DNA module involved in light responsiveness	Light responsive
NtWD40-050	Box 4	594	+	part of a conserved DNA module involved in light responsiveness	Light responsive
NtWD40-050	TC-rich repeats	1118	+	cis-acting element involved in defense and stress responsiveness	Stress responsive
NtWD40-050	TC-rich repeats	1356	-	cis-acting element involved in defense and stress responsiveness	Stress responsive
NtWD40-050	ARE	1045	-	cis-acting regulatory element essential for the anaerobic induction	Plant growth
NtWD40-050	ARE	1191	-	cis-acting regulatory element essential for the anaerobic induction	Plant growth
NtWD40-050	ACA-motif	1164	-	part of gapA in (gapA-CMA1) involved with light responsiveness	Light responsive
NtWD40-050	chs-CMA1a	210	-	part of a light responsive element	Light responsive
NtWD40-050	TCCC-motif	641	+	part of a light responsive element	Light responsive
NtWD40-050	GT1-motif	188	+	light responsive element	Light responsive
NtWD40-050	MRE	325	-	MYB binding site involved in light responsiveness	Light responsive
NtWD40-050	TCT-motif	657	-	part of a light responsive element	Light responsive
NtWD40-050	TCT-motif	1122	+	part of a light responsive element	Light responsive
NtWD40-050	CAT-box	1907	-	cis-acting regulatory element related to meristem expression	Plant growth
NtWD40-050	MBS	1882	-	MYB binding site involved in drought-inducibility	Stress responsive
NtWD40-050	P-box	934	+	gibberellin-responsive element	Phytohormone responsive
NtWD40-050	P-box	1384	-	gibberellin-responsive element	Phytohormone responsive
NtWD40-050	P-box	1626	+	gibberellin-responsive element	Phytohormone responsive
NtWD40-051	TGA-element	1695	+	auxin-responsive element	Phytohormone responsive
NtWD40-051	TCA-element	983	+	cis-acting element involved in salicylic acid responsiveness	Phytohormone responsive
NtWD40-051	AE-box	1712	+	part of a module for light response	Light responsive
NtWD40-051	TCT-motif	380	-	part of a light responsive element	Light responsive
NtWD40-051	ARE	689	-	cis-acting regulatory element essential for the anaerobic induction	Plant growth
NtWD40-051	TC-rich repeats	271	-	cis-acting element involved in defense and stress responsiveness	Stress responsive
NtWD40-051	TC-rich repeats	1479	-	cis-acting element involved in defense and stress responsiveness	Stress responsive
NtWD40-051	TCCC-motif	445	-	part of a light responsive element	Light responsive
NtWD40-051	GT1-motif	925	+	light responsive element	Light responsive
NtWD40-051	GT1-motif	1316	+	light responsive element	Light responsive
NtWD40-053	ABRE	232	+	cis-acting element involved in the abscisic acid responsiveness	Phytohormone responsive
NtWD40-053	ABRE	265	+	cis-acting element involved in the abscisic acid responsiveness	Phytohormone responsive
NtWD40-053	ABRE	967	+	cis-acting element involved in the abscisic acid responsiveness	Phytohormone responsive
NtWD40-053	ABRE	968	+	cis-acting element involved in the abscisic acid responsiveness	Phytohormone responsive
NtWD40-053	ABRE	1197	+	cis-acting element involved in the abscisic acid responsiveness	Phytohormone responsive
NtWD40-053	ABRE	1333	+	cis-acting element involved in the abscisic acid responsiveness	Phytohormone responsive
NtWD40-053	AuxRR-core	571	-	cis-acting regulatory element involved in auxin responsiveness	Phytohormone responsive
NtWD40-053	CGTCA-motif	552	+	cis-acting regulatory element involved in the MeJA-responsiveness	Phytohormone responsive
NtWD40-053	CGTCA-motif	560	-	cis-acting regulatory element involved in the MeJA-responsiveness	Phytohormone responsive
NtWD40-053	TGACG-motif	552	-	cis-acting regulatory element involved in the MeJA-responsiveness	Phytohormone responsive
NtWD40-053	TGACG-motif	560	+	cis-acting regulatory element involved in the MeJA-responsiveness	Phytohormone responsive
NtWD40-053	WUN-motif	432	-	wound-responsive element	Stress responsive
NtWD40-053	WUN-motif	620	+	wound-responsive element	Stress responsive
NtWD40-053	Box 4	317	+	part of a conserved DNA module involved in light responsiveness	Light responsive
NtWD40-053	Box 4	1026	-	part of a conserved DNA module involved in light responsiveness	Light responsive
NtWD40-053	Box 4	1323	-	part of a conserved DNA module involved in light responsiveness	Light responsive
NtWD40-053	Box 4	1353	-	part of a conserved DNA module involved in light responsiveness	Light responsive
NtWD40-053	Box 4	1512	-	part of a conserved DNA module involved in light responsiveness	Light responsive
NtWD40-053	Box 4	1569	-	part of a conserved DNA module involved in light responsiveness	Light responsive
NtWD40-053	ACE	280	-	cis-acting element involved in light responsiveness	Light responsive
NtWD40-053	G-Box	264	-	cis-acting regulatory element involved in light responsiveness	Light responsive
NtWD40-053	G-Box	964	-	cis-acting regulatory element involved in light responsiveness	Light responsive
NtWD40-053	G-Box	967	+	cis-acting regulatory element involved in light responsiveness	Light responsive
NtWD40-053	G-Box	1332	-	cis-acting regulatory element involved in light responsiveness	Light responsive
NtWD40-053	I-box	1167	+	part of a light responsive element	Light responsive
NtWD40-053	I-box	1168	+	part of a light responsive element	Light responsive
NtWD40-053	GT1-motif	1421	-	light responsive element	Light responsive
NtWD40-053	GT1-motif	1422	-	light responsive element	Light responsive
NtWD40-053	GT1-motif	1995	-	light responsive element	Light responsive
NtWD40-053	LTR	675	+	cis-acting element involved in low-temperature responsiveness	Stress responsive
NtWD40-053	LTR	887	-	cis-acting element involved in low-temperature responsiveness	Stress responsive
NtWD40-053	LTR	1290	-	cis-acting element involved in low-temperature responsiveness	Stress responsive
NtWD40-053	G-box	231	+	cis-acting regulatory element involved in light responsiveness	Light responsive
NtWD40-053	G-box	967	+	cis-acting regulatory element involved in light responsiveness	Light responsive
NtWD40-053	G-box	1196	+	cis-acting regulatory element involved in light responsiveness	Light responsive
NtWD40-053	GCN4_motif	1883	-	cis-regulatory element involved in endosperm expression	Plant growth
NtWD40-053	TCT-motif	635	+	part of a light responsive element	Light responsive
NtWD40-053	O2-site	245	+	cis-acting regulatory element involved in zein metabolism regulation	Plant growth
NtWD40-054	WUN-motif	1174	+	wound-responsive element	Stress responsive
NtWD40-054	MBS	1649	-	MYB binding site involved in drought-inducibility	Stress responsive
NtWD40-054	MBS	1839	-	MYB binding site involved in drought-inducibility	Stress responsive
NtWD40-054	AE-box	1971	+	part of a module for light response	Light responsive
NtWD40-054	MRE	198	-	MYB binding site involved in light responsiveness	Light responsive
NtWD40-054	GT1-motif	1672	+	light responsive element	Light responsive
NtWD40-054	HD-Zip 1	1389	-	element involved in differentiation of the palisade mesophyll cells	Plant growth
NtWD40-054	ARE	1409	+	cis-acting regulatory element essential for the anaerobic induction	Plant growth
NtWD40-054	TATC-box	1783	-	cis-acting element involved in gibberellin-responsiveness	Phytohormone responsive
NtWD40-054	TGACG-motif	564	-	cis-acting regulatory element involved in the MeJA-responsiveness	Phytohormone responsive
NtWD40-054	TGACG-motif	673	+	cis-acting regulatory element involved in the MeJA-responsiveness	Phytohormone responsive
NtWD40-054	CGTCA-motif	564	+	cis-acting regulatory element involved in the MeJA-responsiveness	Phytohormone responsive
NtWD40-054	CGTCA-motif	673	-	cis-acting regulatory element involved in the MeJA-responsiveness	Phytohormone responsive
NtWD40-054	GARE-motif	1586	+	gibberellin-responsive element	Phytohormone responsive
NtWD40-055	ABRE	1075	-	cis-acting element involved in the abscisic acid responsiveness	Phytohormone responsive
NtWD40-055	LAMP-element	1818	-	part of a light responsive element	Light responsive
NtWD40-055	I-box	1816	-	part of a light responsive element	Light responsive
NtWD40-055	I-box	1819	+	part of a light responsive element	Light responsive
NtWD40-055	I-box	1853	-	part of a light responsive element	Light responsive
NtWD40-055	TCT-motif	1009	+	part of a light responsive element	Light responsive
NtWD40-055	CAT-box	1275	+	cis-acting regulatory element related to meristem expression	Plant growth
NtWD40-055	GA-motif	613	-	part of a light responsive element	Light responsive
NtWD40-055	MBS	202	+	MYB binding site involved in drought-inducibility	Stress responsive
NtWD40-055	chs-CMA2a	591	+	part of a light responsive element	Light responsive
NtWD40-055	chs-Unit 1 m1	1535	-	part of a light responsive element	Light responsive
NtWD40-055	chs-Unit 1 m1	1807	-	part of a light responsive element	Light responsive
NtWD40-055	Sp1	1053	+	light responsive element	Light responsive
NtWD40-055	circadian	343	-	cis-acting regulatory element involved in circadian control	Plant growth
NtWD40-055	LTR	25	-	cis-acting element involved in low-temperature responsiveness	Stress responsive
NtWD40-055	LTR	455	+	cis-acting element involved in low-temperature responsiveness	Stress responsive
NtWD40-055	LTR	1097	-	cis-acting element involved in low-temperature responsiveness	Stress responsive
NtWD40-055	Box 4	753	+	part of a conserved DNA module involved in light responsiveness	Light responsive
NtWD40-055	Box 4	1145	-	part of a conserved DNA module involved in light responsiveness	Light responsive
NtWD40-055	Box 4	1728	-	part of a conserved DNA module involved in light responsiveness	Light responsive
NtWD40-055	Box 4	1732	-	part of a conserved DNA module involved in light responsiveness	Light responsive
NtWD40-055	chs-CMA1a	572	-	part of a light responsive element	Light responsive
NtWD40-055	ATC-motif	786	-	part of a conserved DNA module involved in light responsiveness	Light responsive
NtWD40-055	TCCC-motif	1608	-	part of a light responsive element	Light responsive
NtWD40-055	ATCT-motif	826	+	part of a conserved DNA module involved in light responsiveness	Light responsive
NtWD40-055	ATCT-motif	1809	-	part of a conserved DNA module involved in light responsiveness	Light responsive
NtWD40-055	GT1-motif	1333	-	light responsive element	Light responsive
NtWD40-055	GT1-motif	1334	-	light responsive element	Light responsive
NtWD40-055	CGTCA-motif	655	+	cis-acting regulatory element involved in the MeJA-responsiveness	Phytohormone responsive
NtWD40-055	CGTCA-motif	904	+	cis-acting regulatory element involved in the MeJA-responsiveness	Phytohormone responsive
NtWD40-055	TGACG-motif	655	-	cis-acting regulatory element involved in the MeJA-responsiveness	Phytohormone responsive
NtWD40-055	TGACG-motif	904	-	cis-acting regulatory element involved in the MeJA-responsiveness	Phytohormone responsive
NtWD40-055	P-box	1318	-	gibberellin-responsive element	Phytohormone responsive
NtWD40-056	TGA-element	703	+	auxin-responsive element	Phytohormone responsive
NtWD40-056	3-AF1 binding site	1387	+	light responsive element	Light responsive
NtWD40-056	LAMP-element	777	+	part of a light responsive element	Light responsive
NtWD40-056	AAAC-motif	1370	-	light responsive element	Light responsive
NtWD40-056	TC-rich repeats	1620	+	cis-acting element involved in defense and stress responsiveness	Stress responsive
NtWD40-056	GA-motif	1916	+	part of a light responsive element	Light responsive
NtWD40-056	circadian	1715	-	cis-acting regulatory element involved in circadian control	Plant growth
NtWD40-056	I-box	1797	+	part of a light responsive element	Light responsive
NtWD40-056	GT1-motif	307	-	light responsive element	Light responsive
NtWD40-056	GT1-motif	1815	-	light responsive element	Light responsive
NtWD40-056	GT1-motif	1967	+	light responsive element	Light responsive
NtWD40-056	O2-site	1798	+	cis-acting regulatory element involved in zein metabolism regulation	Plant growth
NtWD40-056	G-box	723	-	cis-acting regulatory element involved in light responsiveness	Light responsive
NtWD40-056	MRE	309	+	MYB binding site involved in light responsiveness	Light responsive
NtWD40-056	CGTCA-motif	296	+	cis-acting regulatory element involved in the MeJA-responsiveness	Phytohormone responsive
NtWD40-056	TGACG-motif	296	-	cis-acting regulatory element involved in the MeJA-responsiveness	Phytohormone responsive
NtWD40-057	TATC-box	1456	-	cis-acting element involved in gibberellin-responsiveness	Phytohormone responsive
NtWD40-057	TCA-element	1592	-	cis-acting element involved in salicylic acid responsiveness	Phytohormone responsive
NtWD40-057	ABRE	493	-	cis-acting element involved in the abscisic acid responsiveness	Phytohormone responsive
NtWD40-057	ABRE	1009	-	cis-acting element involved in the abscisic acid responsiveness	Phytohormone responsive
NtWD40-057	TCT-motif	394	+	part of a light responsive element	Light responsive
NtWD40-057	TCT-motif	1927	+	part of a light responsive element	Light responsive
NtWD40-057	MBS	1501	+	MYB binding site involved in drought-inducibility	Stress responsive
NtWD40-057	AE-box	199	+	part of a module for light response	Light responsive
NtWD40-057	ARE	165	+	cis-acting regulatory element essential for the anaerobic induction	Plant growth
NtWD40-057	ARE	415	-	cis-acting regulatory element essential for the anaerobic induction	Plant growth
NtWD40-057	ARE	1387	-	cis-acting regulatory element essential for the anaerobic induction	Plant growth
NtWD40-057	ARE	1476	-	cis-acting regulatory element essential for the anaerobic induction	Plant growth
NtWD40-057	ARE	1886	-	cis-acting regulatory element essential for the anaerobic induction	Plant growth
NtWD40-057	Sp1	1073	+	light responsive element	Light responsive
NtWD40-057	chs-Unit 1 m1	993	-	part of a light responsive element	Light responsive
NtWD40-057	TCCC-motif	1443	+	part of a light responsive element	Light responsive
NtWD40-057	TC-rich repeats	1358	-	cis-acting element involved in defense and stress responsiveness	Stress responsive
NtWD40-057	Gap-box	1390	-	part of a light responsive element	Light responsive
NtWD40-057	Box 4	544	+	part of a conserved DNA module involved in light responsiveness	Light responsive
NtWD40-057	Box 4	1562	-	part of a conserved DNA module involved in light responsiveness	Light responsive
NtWD40-057	Box 4	1849	-	part of a conserved DNA module involved in light responsiveness	Light responsive
NtWD40-057	G-box	493	-	cis-acting regulatory element involved in light responsiveness	Light responsive
NtWD40-057	G-box	1009	+	cis-acting regulatory element involved in light responsiveness	Light responsive
NtWD40-057	MRE	907	-	MYB binding site involved in light responsiveness	Light responsive
NtWD40-057	CGTCA-motif	1011	+	cis-acting regulatory element involved in the MeJA-responsiveness	Phytohormone responsive
NtWD40-057	TGACG-motif	1011	-	cis-acting regulatory element involved in the MeJA-responsiveness	Phytohormone responsive
NtWD40-057	P-box	19	+	gibberellin-responsive element	Phytohormone responsive
NtWD40-057	P-box	152	-	gibberellin-responsive element	Phytohormone responsive
NtWD40-057	GARE-motif	185	-	gibberellin-responsive element	Phytohormone responsive
NtWD40-058	TGA-element	278	+	auxin-responsive element	Phytohormone responsive
NtWD40-058	TGA-element	1666	+	auxin-responsive element	Phytohormone responsive
NtWD40-058	TGA-element	1735	-	auxin-responsive element	Phytohormone responsive
NtWD40-058	TCA-element	1045	-	cis-acting element involved in salicylic acid responsiveness	Phytohormone responsive
NtWD40-058	TCA-element	1920	-	cis-acting element involved in salicylic acid responsiveness	Phytohormone responsive
NtWD40-058	GT1-motif	1000	+	light responsive element	Light responsive
NtWD40-058	Sp1	505	+	light responsive element	Light responsive
NtWD40-058	I-box	243	-	part of a light responsive element	Light responsive
NtWD40-058	GCN4_motif	1884	-	cis-regulatory element involved in endosperm expression	Plant growth
NtWD40-058	G-Box	1097	-	cis-acting regulatory element involved in light responsiveness	Light responsive
NtWD40-058	G-box	1147	-	cis-acting regulatory element involved in light responsiveness	Light responsive
NtWD40-058	G-box	1777	+	cis-acting regulatory element involved in light responsiveness	Light responsive
NtWD40-058	MRE	997	-	MYB binding site involved in light responsiveness	Light responsive
NtWD40-058	ARE	680	+	cis-acting regulatory element essential for the anaerobic induction	Plant growth
NtWD40-058	LTR	1356	+	cis-acting element involved in low-temperature responsiveness	Stress responsive
NtWD40-058	chs-CMA1a	817	-	part of a light responsive element	Light responsive
NtWD40-058	CAT-box	1430	+	cis-acting regulatory element related to meristem expression	Plant growth
NtWD40-058	CAT-box	1879	+	cis-acting regulatory element related to meristem expression	Plant growth
NtWD40-058	TCT-motif	821	-	part of a light responsive element	Light responsive
NtWD40-058	TCT-motif	1456	+	part of a light responsive element	Light responsive
NtWD40-058	Box 4	21	+	part of a conserved DNA module involved in light responsiveness	Light responsive
NtWD40-058	Box 4	832	+	part of a conserved DNA module involved in light responsiveness	Light responsive
NtWD40-058	Box 4	1232	-	part of a conserved DNA module involved in light responsiveness	Light responsive
NtWD40-058	ABRE	1098	+	cis-acting element involved in the abscisic acid responsiveness	Phytohormone responsive
NtWD40-058	ABRE	1777	-	cis-acting element involved in the abscisic acid responsiveness	Phytohormone responsive
NtWD40-058	CGTCA-motif	252	+	cis-acting regulatory element involved in the MeJA-responsiveness	Phytohormone responsive
NtWD40-058	CGTCA-motif	1343	-	cis-acting regulatory element involved in the MeJA-responsiveness	Phytohormone responsive
NtWD40-058	CGTCA-motif	1779	+	cis-acting regulatory element involved in the MeJA-responsiveness	Phytohormone responsive
NtWD40-058	TGACG-motif	252	-	cis-acting regulatory element involved in the MeJA-responsiveness	Phytohormone responsive
NtWD40-058	TGACG-motif	1343	+	cis-acting regulatory element involved in the MeJA-responsiveness	Phytohormone responsive
NtWD40-058	TGACG-motif	1779	-	cis-acting regulatory element involved in the MeJA-responsiveness	Phytohormone responsive
NtWD40-059	TGA-element	1032	-	auxin-responsive element	Phytohormone responsive
NtWD40-059	TCA-element	1520	+	cis-acting element involved in salicylic acid responsiveness	Phytohormone responsive
NtWD40-059	ABRE	89	+	cis-acting element involved in the abscisic acid responsiveness	Phytohormone responsive
NtWD40-059	ABRE	791	-	cis-acting element involved in the abscisic acid responsiveness	Phytohormone responsive
NtWD40-059	Box 4	530	+	part of a conserved DNA module involved in light responsiveness	Light responsive
NtWD40-059	Box 4	957	+	part of a conserved DNA module involved in light responsiveness	Light responsive
NtWD40-059	AE-box	1321	+	part of a module for light response	Light responsive
NtWD40-059	GT1-motif	296	+	light responsive element	Light responsive
NtWD40-059	GT1-motif	1187	-	light responsive element	Light responsive
[truncated: 7,076 more rows]

## Sheet: S6
Table S6. Information about NtWD40 regulation networks.
[truncated: 19,587 more rows]

[truncated: 5 more sheets: S7, S8, S9, S10, S11]
